# Supplementary material for: Bioresmethrin: (5-benzyl­furan-3-yl)methyl 2,2-dimethyl-3-(2-methyl­prop-1-en-1-yl)cyclo­propane-1-carboxyl­ate
Source: Acta Crystallogr Sect E Struct Rep Online. 2012 Oct 3;68(Pt 11):o3060. doi: 10.1107/S1600536812040767 (PMC3515168; doi:10.1107/S1600536812040767)
Supplement: Supplementary file 1 [file e-68-o3060-sup1.cif]

##############################################################################
#                                                                            #
# This CIF contains the data in a paper accepted for publication in          #
# Acta Crystallographica Section E. It conforms to the requirements of       #
# Notes for Authors for Acta Crystallographica Section E, and has been       #
# peer reviewed under the auspices of the IUCr Commission on Journals.       #
#                                                                            #
# Full details of the Crystallographic Information File format               #
# are given in the paper "The Crystallographic Information File (CIF):       #
# a New Standard Archive File for Crystallography" by S. R. Hall, F. H.      #
# Allen and I. D. Brown [Acta Cryst. (1991), A47, 655-685].                  #
#                                                                            #
# The current version of the core CIF dictionary is obtainable from          #
# ftp://ftp.iucr.org/pub/cif_core.dic.                                       #
#                                                                            #
# Software is freely available for graphical display of the structure(s)     #
# in this CIF. For information consult the CIF software page                 #
# http://www.iucr.org/resources/cif/software.                                #
#                                                                            #
# This file may be used for bona fide research purposes within the           #
# scientific community so long as proper attribution is given to the journal # 
# article from which it was obtained.                                        #
#                                                                            #
##############################################################################
data_global
_audit_creation_method     'form.cif (version 2.0)'
_journal_data_validation_number     ?
_journal_date_recd_electronic     2012-09-25
_journal_date_accepted     2012-09-27
_journal_name_full     'Acta Crystallographica, Section E'
_journal_year     2012
_journal_volume     68
_journal_issue     11
_journal_page_first     o3060
_journal_page_last     o3060
_journal_paper_category     QO
_journal_paper_doi     10.1107/S1600536812040767
_journal_coeditor_code     SJ5266
_publ_contact_author_name     'Jineun Kim'
_publ_contact_author_address
;
Department of Chemistry
Gyeongsang National University
Jinju 660-701
Republic of Korea
;
_publ_contact_author_email
;
jekim@gnu.ac.kr, kmpark@gnu.ac.kr
;
_publ_contact_author_fax     '+82-55-758-5532'
_publ_contact_author_phone     '+82-55-772-1486'
_publ_section_title
;
Bioresmethrin: (5-benzylfuran-3-yl)methyl
2,2-dimethyl-3-(2-methylprop-1-en-1-yl)cyclopropane-1-carboxylate
;
loop_
    _publ_author_name
    _publ_author_address
    'Kim, Tae Ho'
;
Department of Chemistry and Research Institute of Natural Sciences,
Gyeongsang National University,
 Jinju 660-701, Republic of Korea
;
    'Park, Ki-Min'
;
Department of Chemistry and Research Institute of Natural Sciences,
Gyeongsang National University,
 Jinju 660-701, Republic of Korea
;
    'Jeon, Youngeun'
;
Department of Chemistry and Research Institute of Natural Sciences,
Gyeongsang National University,
 Jinju 660-701, Republic of Korea
;
    'Kim, Jineun'
;
Department of Chemistry and Research Institute of Natural Sciences,
Gyeongsang National University,
 Jinju 660-701, Republic of Korea
;
_publ_section_synopsis     .
data_I
_audit_creation_method     SHELXTL
_chemical_name_systematic
;
(5-Benzylfuran-3-yl)methyl
2,2-dimethyl-3-(2-methylprop-1-en-1-yl)cyclopropane-1-carboxylate
;
_chemical_name_common     ?
_chemical_formula_moiety     'C22 H26 O3'
_chemical_formula_sum     'C22 H26 O3'
_chemical_formula_iupac     'C22 H26 O3'
_chemical_formula_weight     338.43
_chemical_melting_point     ?
_symmetry_cell_setting     monoclinic
_symmetry_space_group_name_H-M     'P 21'
_symmetry_space_group_name_Hall     'P 2yb'
loop_
    _symmetry_equiv_pos_as_xyz
    'x, y, z'
    '-x, y+1/2, -z'
_cell_length_a     7.8438(14)
_cell_length_b     11.555(2)
_cell_length_c     10.9649(18)
_cell_angle_alpha     90.00
_cell_angle_beta     108.375(3)
_cell_angle_gamma     90.00
_cell_volume     943.2(3)
_cell_formula_units_Z     2
_cell_measurement_reflns_used     2685
_cell_measurement_theta_min     2.63
_cell_measurement_theta_max     26.29
_cell_measurement_temperature     173(2)
_exptl_crystal_description     plate
_exptl_crystal_colour     colourless
_exptl_crystal_size_max     0.33
_exptl_crystal_size_mid     0.28
_exptl_crystal_size_min     0.10
_exptl_crystal_density_diffrn     1.192
_exptl_crystal_density_meas     ?
_exptl_crystal_density_method     'not measured'
_exptl_crystal_F_000     364
_exptl_absorpt_coefficient_mu     0.078
_exptl_absorpt_correction_type     multi-scan
_exptl_absorpt_process_details     '(SADABS; Sheldrick, 1996)'
_exptl_absorpt_correction_T_min     0.9748
_exptl_absorpt_correction_T_max     0.9923
_exptl_special_details     ?
_diffrn_ambient_temperature     173(2)
_diffrn_radiation_type     MoK\a
_diffrn_radiation_wavelength     0.71073
_diffrn_radiation_source     'fine-focus sealed tube'
_diffrn_radiation_monochromator     graphite
_diffrn_measurement_device_type     'Bruker APEXII CCD'
_diffrn_measurement_method     '\f and \w scans'
_diffrn_detector_area_resol_mean     ?
_diffrn_reflns_number     9877
_diffrn_reflns_av_R_equivalents     0.0582
_diffrn_reflns_av_sigmaI/netI     0.0513
_diffrn_reflns_theta_min     1.96
_diffrn_reflns_theta_max     28.31
_diffrn_reflns_theta_full     28.31
_diffrn_measured_fraction_theta_max     0.996
_diffrn_measured_fraction_theta_full     0.996
_diffrn_reflns_limit_h_min     -10
_diffrn_reflns_limit_h_max     10
_diffrn_reflns_limit_k_min     -15
_diffrn_reflns_limit_k_max     15
_diffrn_reflns_limit_l_min     -13
_diffrn_reflns_limit_l_max     14
_refine_special_details
;
Refinement of <i>F</i>^2^ against ALL reflections. The weighted <i>R</i>-factor
<i>wR</i> and goodness of fit <i>S</i> are based on <i>F</i>^2^, conventional
<i>R</i>-factors <i>R</i> are based on <i>F</i>, with <i>F</i> set to zero for
negative <i>F</i>^2^. The threshold expression of <i>F</i>^2^ >
\s(<i>F</i>^2^) is used only for calculating <i>R</i>-factors(gt) <i>etc</i>.
and is not relevant to the choice of reflections for refinement.
<i>R</i>-factors based on <i>F</i>^2^ are statistically about twice as large
as those based on <i>F</i>, and <i>R</i>- factors based on ALL data will be
even larger.
;
_reflns_number_total     2458
_reflns_number_gt     2156
_reflns_threshold_expression     I>2\s(I)
_refine_ls_structure_factor_coef     Fsqd
_refine_ls_matrix_type     full
_refine_ls_R_factor_all     0.0520
_refine_ls_R_factor_gt     0.0430
_refine_ls_wR_factor_gt     0.0924
_refine_ls_wR_factor_ref     0.0961
_refine_ls_goodness_of_fit_ref     1.035
_refine_ls_restrained_S_all     1.035
_refine_ls_number_reflns     2458
_refine_ls_number_parameters     230
_refine_ls_number_restraints     1
_refine_ls_hydrogen_treatment     constr
_refine_ls_weighting_scheme     calc
_refine_ls_weighting_details
         'calc w=1/[\s^2^(Fo^2^)+(0.0305P)^2^+0.1943P] where P=(Fo^2^+2Fc^2^)/3'
_atom_sites_solution_hydrogens     geom
_atom_sites_solution_primary     direct
_atom_sites_solution_secondary     difmap
_refine_ls_shift/su_max     0.001
_refine_ls_shift/su_mean     <0.001
_refine_diff_density_max     0.202
_refine_diff_density_min     -0.165
_refine_ls_extinction_method     none
_refine_ls_extinction_coef     ?
loop_
    _atom_type_symbol
    _atom_type_description
    _atom_type_scat_dispersion_real
    _atom_type_scat_dispersion_imag
    _atom_type_scat_source
    'C' 'C' 0.0033 0.0016
                         'International Tables Vol C Tables 4.2.6.8 and 6.1.1.4'
    'H' 'H' 0.0000 0.0000
                         'International Tables Vol C Tables 4.2.6.8 and 6.1.1.4'
    'O' 'O' 0.0106 0.0060
                         'International Tables Vol C Tables 4.2.6.8 and 6.1.1.4'
_computing_data_collection     'APEX2 (Bruker, 2006)'
_computing_cell_refinement     'SAINT (Bruker, 2006)'
_computing_data_reduction     'SAINT (Bruker, 2006)'
_computing_structure_solution     'SHELXTL (Sheldrick, 2008)'
_computing_structure_refinement     'SHELXTL (Sheldrick, 2008)'
_computing_molecular_graphics
                     'SHELXTL (Sheldrick, 2008) and DIAMOND (Brandenburg, 1998)'
_computing_publication_material     'SHELXTL (Sheldrick, 2008)'
loop_
    _atom_site_type_symbol
    _atom_site_label
    _atom_site_fract_x
    _atom_site_fract_y
    _atom_site_fract_z
    _atom_site_U_iso_or_equiv
    _atom_site_adp_type
    _atom_site_calc_flag
    _atom_site_refinement_flags
    _atom_site_occupancy
    _atom_site_symmetry_multiplicity
    _atom_site_disorder_assembly
    _atom_site_disorder_group
    O O1 0.6817(2) -0.05992(14) 1.05641(15) 0.0323(4) Uani d . 1 1 . .
    O O2 0.2777(2) 0.11355(14) 0.72431(15) 0.0326(4) Uani d . 1 1 . .
    O O3 0.0111(2) 0.09696(17) 0.75770(16) 0.0393(4) Uani d . 1 1 . .
    C C1 1.1967(3) -0.1520(2) 1.1670(3) 0.0378(6) Uani d . 1 1 . .
    H H1 1.1775 -0.2312 1.1430 0.045 Uiso calc R 1 1 . .
    C C2 1.3371(4) -0.1216(3) 1.2738(3) 0.0491(7) Uani d . 1 1 . .
    H H2 1.4143 -0.1797 1.3230 0.059 Uiso calc R 1 1 . .
    C C3 1.3657(4) -0.0084(3) 1.3093(3) 0.0531(8) Uani d . 1 1 . .
    H H3 1.4630 0.0121 1.3830 0.064 Uiso calc R 1 1 . .
    C C4 1.2540(4) 0.0764(3) 1.2387(3) 0.0499(7) Uani d . 1 1 . .
    H H4 1.2731 0.1552 1.2642 0.060 Uiso calc R 1 1 . .
    C C5 1.1138(3) 0.0463(2) 1.1306(3) 0.0363(6) Uani d . 1 1 . .
    H H5 1.0381 0.1048 1.0810 0.044 Uiso calc R 1 1 . .
    C C6 1.0830(3) -0.0685(2) 1.0940(2) 0.0286(5) Uani d . 1 1 . .
    C C7 0.9302(3) -0.1018(2) 0.9759(2) 0.0354(5) Uani d . 1 1 . .
    H H7A 0.9666 -0.0862 0.8989 0.042 Uiso calc R 1 1 . .
    H H7B 0.9087 -0.1860 0.9787 0.042 Uiso calc R 1 1 . .
    C C8 0.7591(3) -0.03974(19) 0.9623(2) 0.0281(5) Uani d . 1 1 . .
    C C9 0.6617(3) 0.03791(19) 0.8776(2) 0.0280(5) Uani d . 1 1 . .
    H H9 0.6877 0.0674 0.8045 0.034 Uiso calc R 1 1 . .
    C C10 0.5105(3) 0.06772(19) 0.9187(2) 0.0274(5) Uani d . 1 1 . .
    C C11 0.5305(3) 0.0060(2) 1.0258(2) 0.0320(5) Uani d . 1 1 . .
    H H11 0.4492 0.0080 1.0742 0.038 Uiso calc R 1 1 . .
    C C12 0.3638(3) 0.1493(2) 0.8562(2) 0.0365(6) Uani d . 1 1 . .
    H H12A 0.2748 0.1501 0.9032 0.044 Uiso calc R 1 1 . .
    H H12B 0.4128 0.2284 0.8581 0.044 Uiso calc R 1 1 . .
    C C13 0.1008(3) 0.08949(18) 0.6877(2) 0.0259(4) Uani d . 1 1 . .
    C C14 0.0392(3) 0.05617(17) 0.5514(2) 0.0240(4) Uani d . 1 1 . .
    H H14 0.1309 0.0644 0.5059 0.029 Uiso calc R 1 1 . .
    C C15 -0.1023(3) -0.03703(18) 0.4976(2) 0.0255(4) Uani d . 1 1 . .
    C C16 -0.1542(3) 0.08798(18) 0.4709(2) 0.0244(4) Uani d . 1 1 . .
    H H16 -0.2295 0.1201 0.5214 0.029 Uiso calc R 1 1 . .
    C C17 -0.0750(3) -0.1108(2) 0.3920(2) 0.0316(5) Uani d . 1 1 . .
    H H17A -0.0064 -0.1802 0.4294 0.047 Uiso calc R 1 1 . .
    H H17B -0.0087 -0.0666 0.3454 0.047 Uiso calc R 1 1 . .
    H H17C -0.1920 -0.1337 0.3325 0.047 Uiso calc R 1 1 . .
    C C18 -0.1790(3) -0.1031(2) 0.5866(2) 0.0347(5) Uani d . 1 1 . .
    H H18A -0.2054 -0.0493 0.6474 0.052 Uiso calc R 1 1 . .
    H H18B -0.0916 -0.1608 0.6340 0.052 Uiso calc R 1 1 . .
    H H18C -0.2899 -0.1420 0.5363 0.052 Uiso calc R 1 1 . .
    C C19 -0.1846(3) 0.14189(19) 0.3437(2) 0.0267(4) Uani d . 1 1 . .
    H H19 -0.1285 0.1057 0.2885 0.032 Uiso calc R 1 1 . .
    C C20 -0.2821(3) 0.23548(19) 0.2982(2) 0.0276(5) Uani d . 1 1 . .
    C C21 -0.3813(4) 0.3044(2) 0.3695(3) 0.0390(6) Uani d . 1 1 . .
    H H21A -0.3744 0.2650 0.4501 0.058 Uiso calc R 1 1 . .
    H H21B -0.5075 0.3120 0.3167 0.058 Uiso calc R 1 1 . .
    H H21C -0.3273 0.3815 0.3885 0.058 Uiso calc R 1 1 . .
    C C22 -0.2964(4) 0.2819(2) 0.1675(2) 0.0387(6) Uani d . 1 1 . .
    H H22A -0.2335 0.2299 0.1254 0.058 Uiso calc R 1 1 . .
    H H22B -0.2417 0.3590 0.1762 0.058 Uiso calc R 1 1 . .
    H H22C -0.4232 0.2871 0.1156 0.058 Uiso calc R 1 1 . .
loop_
    _atom_site_aniso_label
    _atom_site_aniso_U_11
    _atom_site_aniso_U_22
    _atom_site_aniso_U_33
    _atom_site_aniso_U_12
    _atom_site_aniso_U_13
    _atom_site_aniso_U_23
    O1 0.0341(8) 0.0369(9) 0.0243(9) 0.0015(7) 0.0069(7) 0.0039(7)
    O2 0.0254(8) 0.0411(9) 0.0249(9) 0.0036(7) -0.0015(7) -0.0062(7)
    O3 0.0382(9) 0.0543(11) 0.0258(9) -0.0059(8) 0.0110(8) -0.0055(8)
    C1 0.0355(13) 0.0412(13) 0.0361(15) 0.0070(11) 0.0105(12) 0.0076(11)
    C2 0.0380(15) 0.073(2) 0.0338(16) 0.0106(14) 0.0083(12) 0.0147(15)
    C3 0.0280(13) 0.094(3) 0.0340(17) -0.0070(15) 0.0048(12) -0.0053(16)
    C4 0.0377(14) 0.0526(17) 0.0597(19) -0.0127(13) 0.0159(14) -0.0167(15)
    C5 0.0314(12) 0.0364(12) 0.0398(15) 0.0012(10) 0.0090(11) -0.0013(11)
    C6 0.0264(10) 0.0353(11) 0.0256(12) 0.0022(9) 0.0105(9) -0.0010(10)
    C7 0.0353(12) 0.0376(12) 0.0296(13) 0.0068(10) 0.0051(10) -0.0053(10)
    C8 0.0282(11) 0.0307(11) 0.0235(12) -0.0021(9) 0.0054(9) -0.0049(9)
    C9 0.0298(11) 0.0297(11) 0.0223(12) -0.0029(9) 0.0051(9) -0.0036(9)
    C10 0.0248(10) 0.0294(11) 0.0222(12) -0.0033(8) -0.0008(9) -0.0067(9)
    C11 0.0267(11) 0.0408(13) 0.0279(13) -0.0030(9) 0.0079(10) -0.0036(10)
    C12 0.0348(13) 0.0372(13) 0.0297(14) 0.0040(10) -0.0011(11) -0.0121(11)
    C13 0.0269(10) 0.0230(9) 0.0245(11) 0.0024(8) 0.0034(9) 0.0028(9)
    C14 0.0231(10) 0.0260(10) 0.0226(11) 0.0016(8) 0.0066(9) 0.0022(8)
    C15 0.0255(10) 0.0257(10) 0.0223(11) 0.0012(8) 0.0032(9) 0.0024(9)
    C16 0.0239(10) 0.0267(10) 0.0216(11) 0.0026(8) 0.0056(8) 0.0007(9)
    C17 0.0377(13) 0.0253(10) 0.0271(13) 0.0009(9) 0.0034(10) -0.0034(9)
    C18 0.0347(12) 0.0370(12) 0.0297(13) -0.0079(10) 0.0064(10) 0.0055(10)
    C19 0.0275(10) 0.0291(10) 0.0216(11) 0.0023(8) 0.0051(9) 0.0002(9)
    C20 0.0271(11) 0.0265(10) 0.0240(12) -0.0010(8) 0.0008(9) -0.0009(9)
    C21 0.0406(13) 0.0316(12) 0.0401(15) 0.0083(10) 0.0060(12) 0.0001(11)
    C22 0.0491(15) 0.0314(12) 0.0288(14) 0.0030(11) 0.0026(11) 0.0070(10)
_geom_special_details
;
All e.s.d.'s (except the e.s.d. in the dihedral angle between two l.s. planes)
are estimated using the full covariance matrix. The cell e.s.d.'s are taken
into account individually in the estimation of e.s.d.'s in distances, angles
and torsion angles; correlations between e.s.d.'s in cell parameters are only
used when they are defined by crystal symmetry. An approximate (isotropic)
treatment of cell e.s.d.'s is used for estimating e.s.d.'s involving l.s.
planes.
;
loop_
    _geom_bond_atom_site_label_1
    _geom_bond_atom_site_label_2
    _geom_bond_site_symmetry_2
    _geom_bond_distance
    _geom_bond_publ_flag
    O1 C11 . 1.360(3) ?
    O1 C8 . 1.372(3) ?
    O2 C13 . 1.346(3) ?
    O2 C12 . 1.450(3) ?
    O3 C13 . 1.197(3) ?
    C1 C2 . 1.377(4) ?
    C1 C6 . 1.385(3) ?
    C1 H1 . 0.9500 ?
    C2 C3 . 1.363(5) ?
    C2 H2 . 0.9500 ?
    C3 C4 . 1.379(5) ?
    C3 H3 . 0.9500 ?
    C4 C5 . 1.383(4) ?
    C4 H4 . 0.9500 ?
    C5 C6 . 1.384(3) ?
    C5 H5 . 0.9500 ?
    C6 C7 . 1.511(3) ?
    C7 C8 . 1.486(3) ?
    C7 H7A . 0.9900 ?
    C7 H7B . 0.9900 ?
    C8 C9 . 1.344(3) ?
    C9 C10 . 1.437(3) ?
    C9 H9 . 0.9500 ?
    C10 C11 . 1.340(3) ?
    C10 C12 . 1.478(3) ?
    C11 H11 . 0.9500 ?
    C12 H12A . 0.9900 ?
    C12 H12B . 0.9900 ?
    C13 C14 . 1.470(3) ?
    C14 C15 . 1.525(3) ?
    C14 C16 . 1.540(3) ?
    C14 H14 . 1.0000 ?
    C15 C16 . 1.504(3) ?
    C15 C18 . 1.505(3) ?
    C15 C17 . 1.508(3) ?
    C16 C19 . 1.476(3) ?
    C16 H16 . 1.0000 ?
    C17 H17A . 0.9800 ?
    C17 H17B . 0.9800 ?
    C17 H17C . 0.9800 ?
    C18 H18A . 0.9800 ?
    C18 H18B . 0.9800 ?
    C18 H18C . 0.9800 ?
    C19 C20 . 1.327(3) ?
    C19 H19 . 0.9500 ?
    C20 C21 . 1.495(3) ?
    C20 C22 . 1.501(3) ?
    C21 H21A . 0.9800 ?
    C21 H21B . 0.9800 ?
    C21 H21C . 0.9800 ?
    C22 H22A . 0.9800 ?
    C22 H22B . 0.9800 ?
    C22 H22C . 0.9800 ?
loop_
    _geom_angle_atom_site_label_1
    _geom_angle_atom_site_label_2
    _geom_angle_atom_site_label_3
    _geom_angle_site_symmetry_1
    _geom_angle_site_symmetry_3
    _geom_angle
    _geom_angle_publ_flag
    C11 O1 C8 . . 106.11(18) ?
    C13 O2 C12 . . 117.90(18) ?
    C2 C1 C6 . . 120.7(3) ?
    C2 C1 H1 . . 119.7 ?
    C6 C1 H1 . . 119.7 ?
    C3 C2 C1 . . 120.2(3) ?
    C3 C2 H2 . . 119.9 ?
    C1 C2 H2 . . 119.9 ?
    C2 C3 C4 . . 120.2(3) ?
    C2 C3 H3 . . 119.9 ?
    C4 C3 H3 . . 119.9 ?
    C3 C4 C5 . . 119.7(3) ?
    C3 C4 H4 . . 120.2 ?
    C5 C4 H4 . . 120.2 ?
    C4 C5 C6 . . 120.5(3) ?
    C4 C5 H5 . . 119.7 ?
    C6 C5 H5 . . 119.7 ?
    C5 C6 C1 . . 118.6(2) ?
    C5 C6 C7 . . 120.7(2) ?
    C1 C6 C7 . . 120.7(2) ?
    C8 C7 C6 . . 114.2(2) ?
    C8 C7 H7A . . 108.7 ?
    C6 C7 H7A . . 108.7 ?
    C8 C7 H7B . . 108.7 ?
    C6 C7 H7B . . 108.7 ?
    H7A C7 H7B . . 107.6 ?
    C9 C8 O1 . . 110.07(19) ?
    C9 C8 C7 . . 133.7(2) ?
    O1 C8 C7 . . 116.2(2) ?
    C8 C9 C10 . . 106.8(2) ?
    C8 C9 H9 . . 126.6 ?
    C10 C9 H9 . . 126.6 ?
    C11 C10 C9 . . 105.50(19) ?
    C11 C10 C12 . . 127.2(2) ?
    C9 C10 C12 . . 127.3(2) ?
    C10 C11 O1 . . 111.5(2) ?
    C10 C11 H11 . . 124.2 ?
    O1 C11 H11 . . 124.2 ?
    O2 C12 C10 . . 109.31(18) ?
    O2 C12 H12A . . 109.8 ?
    C10 C12 H12A . . 109.8 ?
    O2 C12 H12B . . 109.8 ?
    C10 C12 H12B . . 109.8 ?
    H12A C12 H12B . . 108.3 ?
    O3 C13 O2 . . 123.6(2) ?
    O3 C13 C14 . . 126.8(2) ?
    O2 C13 C14 . . 109.55(17) ?
    C13 C14 C15 . . 122.92(18) ?
    C13 C14 C16 . . 117.97(17) ?
    C15 C14 C16 . . 58.78(13) ?
    C13 C14 H14 . . 115.1 ?
    C15 C14 H14 . . 115.1 ?
    C16 C14 H14 . . 115.1 ?
    C16 C15 C18 . . 118.33(18) ?
    C16 C15 C17 . . 119.24(19) ?
    C18 C15 C17 . . 113.2(2) ?
    C16 C15 C14 . . 61.09(14) ?
    C18 C15 C14 . . 119.90(19) ?
    C17 C15 C14 . . 115.70(18) ?
    C19 C16 C15 . . 122.87(18) ?
    C19 C16 C14 . . 118.61(17) ?
    C15 C16 C14 . . 60.13(14) ?
    C19 C16 H16 . . 114.8 ?
    C15 C16 H16 . . 114.8 ?
    C14 C16 H16 . . 114.8 ?
    C15 C17 H17A . . 109.5 ?
    C15 C17 H17B . . 109.5 ?
    H17A C17 H17B . . 109.5 ?
    C15 C17 H17C . . 109.5 ?
    H17A C17 H17C . . 109.5 ?
    H17B C17 H17C . . 109.5 ?
    C15 C18 H18A . . 109.5 ?
    C15 C18 H18B . . 109.5 ?
    H18A C18 H18B . . 109.5 ?
    C15 C18 H18C . . 109.5 ?
    H18A C18 H18C . . 109.5 ?
    H18B C18 H18C . . 109.5 ?
    C20 C19 C16 . . 127.0(2) ?
    C20 C19 H19 . . 116.5 ?
    C16 C19 H19 . . 116.5 ?
    C19 C20 C21 . . 124.8(2) ?
    C19 C20 C22 . . 120.7(2) ?
    C21 C20 C22 . . 114.5(2) ?
    C20 C21 H21A . . 109.5 ?
    C20 C21 H21B . . 109.5 ?
    H21A C21 H21B . . 109.5 ?
    C20 C21 H21C . . 109.5 ?
    H21A C21 H21C . . 109.5 ?
    H21B C21 H21C . . 109.5 ?
    C20 C22 H22A . . 109.5 ?
    C20 C22 H22B . . 109.5 ?
    H22A C22 H22B . . 109.5 ?
    C20 C22 H22C . . 109.5 ?
    H22A C22 H22C . . 109.5 ?
    H22B C22 H22C . . 109.5 ?
loop_
    _geom_torsion_atom_site_label_1
    _geom_torsion_atom_site_label_2
    _geom_torsion_atom_site_label_3
    _geom_torsion_atom_site_label_4
    _geom_torsion_site_symmetry_1
    _geom_torsion_site_symmetry_2
    _geom_torsion_site_symmetry_3
    _geom_torsion_site_symmetry_4
    _geom_torsion
    _geom_torsion_publ_flag
    C6 C1 C2 C3 . . . . 0.2(4) ?
    C1 C2 C3 C4 . . . . 0.2(4) ?
    C2 C3 C4 C5 . . . . -0.8(4) ?
    C3 C4 C5 C6 . . . . 1.1(4) ?
    C4 C5 C6 C1 . . . . -0.8(4) ?
    C4 C5 C6 C7 . . . . -180.0(2) ?
    C2 C1 C6 C5 . . . . 0.2(3) ?
    C2 C1 C6 C7 . . . . 179.3(2) ?
    C5 C6 C7 C8 . . . . -43.0(3) ?
    C1 C6 C7 C8 . . . . 137.8(2) ?
    C11 O1 C8 C9 . . . . 1.3(2) ?
    C11 O1 C8 C7 . . . . 179.2(2) ?
    C6 C7 C8 C9 . . . . 113.6(3) ?
    C6 C7 C8 O1 . . . . -63.7(3) ?
    O1 C8 C9 C10 . . . . -1.1(2) ?
    C7 C8 C9 C10 . . . . -178.5(2) ?
    C8 C9 C10 C11 . . . . 0.5(2) ?
    C8 C9 C10 C12 . . . . -179.5(2) ?
    C9 C10 C11 O1 . . . . 0.3(2) ?
    C12 C10 C11 O1 . . . . -179.7(2) ?
    C8 O1 C11 C10 . . . . -1.0(3) ?
    C13 O2 C12 C10 . . . . 121.1(2) ?
    C11 C10 C12 O2 . . . . -123.2(2) ?
    C9 C10 C12 O2 . . . . 56.8(3) ?
    C12 O2 C13 O3 . . . . 0.7(3) ?
    C12 O2 C13 C14 . . . . 179.52(18) ?
    O3 C13 C14 C15 . . . . -37.8(3) ?
    O2 C13 C14 C15 . . . . 143.42(19) ?
    O3 C13 C14 C16 . . . . 31.4(3) ?
    O2 C13 C14 C16 . . . . -147.39(18) ?
    C13 C14 C15 C16 . . . . 105.1(2) ?
    C13 C14 C15 C18 . . . . -2.8(3) ?
    C16 C14 C15 C18 . . . . -107.9(2) ?
    C13 C14 C15 C17 . . . . -144.2(2) ?
    C16 C14 C15 C17 . . . . 110.7(2) ?
    C18 C15 C16 C19 . . . . -142.9(2) ?
    C17 C15 C16 C19 . . . . 1.7(3) ?
    C14 C15 C16 C19 . . . . 106.6(2) ?
    C18 C15 C16 C14 . . . . 110.4(2) ?
    C17 C15 C16 C14 . . . . -105.0(2) ?
    C13 C14 C16 C19 . . . . 133.0(2) ?
    C15 C14 C16 C19 . . . . -113.6(2) ?
    C13 C14 C16 C15 . . . . -113.4(2) ?
    C15 C16 C19 C20 . . . . 156.9(2) ?
    C14 C16 C19 C20 . . . . -131.9(2) ?
    C16 C19 C20 C21 . . . . -0.2(4) ?
    C16 C19 C20 C22 . . . . 178.4(2) ?
loop_
    _geom_hbond_atom_site_label_D
    _geom_hbond_atom_site_label_H
    _geom_hbond_atom_site_label_A
    _geom_hbond_site_symmetry_A
    _geom_hbond_distance_DH
    _geom_hbond_distance_HA
    _geom_hbond_distance_DA
    _geom_hbond_angle_DHA
    _geom_hbond_publ_flag
    C7 H7A O3 1_655 0.99 2.71 3.516(3) 139 y
    C11 H11 Cg 1_455 0.95 2.63 3.559(3) 167 y
_iucr_refine_instructions_details
;
TITL I in P2(1)
CELL 0.71073   7.8438  11.5553  10.9649  90.000 108.375  90.000
ZERR    2.00   0.0014   0.0020   0.0018   0.000   0.003   0.000
LATT -1
SYMM -X, 0.5+Y, -Z
SFAC C  H  O
UNIT 44  52  6
SIZE 0.10 0.28 0.33
TEMP -100.0
MERG 3
L.S. 4
ACTA
BOND $H
CONF
FMAP 2
PLAN 10
WGHT    0.030500    0.194300
FVAR       0.30324
O1    3    0.681750   -0.059915    1.056414    11.00000    0.03413    0.03687 =
         0.02430    0.00393    0.00692    0.00151
O2    3    0.277742    0.113547    0.724307    11.00000    0.02542    0.04108 =
         0.02486   -0.00625   -0.00149    0.00362
O3    3    0.011070    0.096963    0.757698    11.00000    0.03824    0.05429 =
         0.02584   -0.00547    0.01098   -0.00590
C1    1    1.196661   -0.152038    1.166959    11.00000    0.03545    0.04124 =
         0.03613    0.00763    0.01054    0.00702
AFIX  43
H1    2    1.177536   -0.231166    1.143043    11.00000   -1.20000
AFIX   0
C2    1    1.337107   -0.121626    1.273811    11.00000    0.03797    0.07346 =
         0.03380    0.01468    0.00827    0.01055
AFIX  43
H2    2    1.414345   -0.179737    1.322956    11.00000   -1.20000
AFIX   0
C3    1    1.365688   -0.008387    1.309312    11.00000    0.02803    0.09368 =
         0.03399   -0.00530    0.00478   -0.00702
AFIX  43
H3    2    1.462964    0.012140    1.382991    11.00000   -1.20000
AFIX   0
C4    1    1.253962    0.076430    1.238695    11.00000    0.03774    0.05262 =
         0.05969   -0.01670    0.01589   -0.01266
AFIX  43
H4    2    1.273117    0.155197    1.264158    11.00000   -1.20000
AFIX   0
C5    1    1.113806    0.046282    1.130564    11.00000    0.03142    0.03635 =
         0.03975   -0.00126    0.00905    0.00116
AFIX  43
H5    2    1.038056    0.104819    1.080980    11.00000   -1.20000
AFIX   0
C6    1    1.083028   -0.068477    1.094018    11.00000    0.02637    0.03534 =
         0.02564   -0.00097    0.01051    0.00215
C7    1    0.930168   -0.101751    0.975946    11.00000    0.03533    0.03756 =
         0.02957   -0.00528    0.00508    0.00683
AFIX  23
H7A   2    0.966571   -0.086154    0.898885    11.00000   -1.20000
H7B   2    0.908733   -0.185998    0.978714    11.00000   -1.20000
AFIX   0
C8    1    0.759148   -0.039742    0.962331    11.00000    0.02824    0.03067 =
         0.02353   -0.00492    0.00544   -0.00213
C9    1    0.661663    0.037905    0.877598    11.00000    0.02982    0.02966 =
         0.02231   -0.00359    0.00513   -0.00289
AFIX  43
H9    2    0.687651    0.067422    0.804543    11.00000   -1.20000
AFIX   0
C10   1    0.510515    0.067716    0.918745    11.00000    0.02482    0.02942 =
         0.02220   -0.00671   -0.00081   -0.00328
C11   1    0.530475    0.005974    1.025762    11.00000    0.02673    0.04081 =
         0.02786   -0.00356    0.00786   -0.00299
AFIX  43
H11   2    0.449154    0.007970    1.074164    11.00000   -1.20000
AFIX   0
C12   1    0.363808    0.149257    0.856240    11.00000    0.03481    0.03718 =
         0.02971   -0.01211   -0.00110    0.00397
AFIX  23
H12A  2    0.274763    0.150115    0.903218    11.00000   -1.20000
H12B  2    0.412827    0.228419    0.858086    11.00000   -1.20000
AFIX   0
C13   1    0.100844    0.089494    0.687725    11.00000    0.02690    0.02304 =
         0.02450    0.00276    0.00337    0.00237
C14   1    0.039225    0.056169    0.551368    11.00000    0.02310    0.02598 =
         0.02259    0.00217    0.00664    0.00165
AFIX  13
H14   2    0.130852    0.064397    0.505902    11.00000   -1.20000
AFIX   0
C15   1   -0.102312   -0.037029    0.497642    11.00000    0.02550    0.02568 =
         0.02229    0.00240    0.00317    0.00122
C16   1   -0.154175    0.087982    0.470873    11.00000    0.02391    0.02667 =
         0.02159    0.00069    0.00559    0.00256
AFIX  13
H16   2   -0.229550    0.120068    0.521371    11.00000   -1.20000
AFIX   0
C17   1   -0.074963   -0.110835    0.391973    11.00000    0.03771    0.02527 =
         0.02712   -0.00336    0.00341    0.00088
AFIX 137
H17A  2   -0.006422   -0.180189    0.429361    11.00000   -1.50000
H17B  2   -0.008674   -0.066609    0.345353    11.00000   -1.50000
H17C  2   -0.192016   -0.133688    0.332509    11.00000   -1.50000
AFIX   0
C18   1   -0.179004   -0.103070    0.586616    11.00000    0.03470    0.03697 =
         0.02968    0.00546    0.00642   -0.00787
AFIX 137
H18A  2   -0.205443   -0.049337    0.647434    11.00000   -1.50000
H18B  2   -0.091648   -0.160828    0.633995    11.00000   -1.50000
H18C  2   -0.289850   -0.142038    0.536344    11.00000   -1.50000
AFIX   0
C19   1   -0.184612    0.141890    0.343718    11.00000    0.02753    0.02908 =
         0.02160    0.00024    0.00507    0.00227
AFIX  43
H19   2   -0.128460    0.105744    0.288541    11.00000   -1.20000
AFIX   0
C20   1   -0.282060    0.235477    0.298232    11.00000    0.02710    0.02646 =
         0.02404   -0.00090    0.00080   -0.00102
C21   1   -0.381338    0.304419    0.369534    11.00000    0.04057    0.03157 =
         0.04010    0.00011    0.00603    0.00830
AFIX 137
H21A  2   -0.374353    0.264999    0.450102    11.00000   -1.50000
H21B  2   -0.507451    0.311962    0.316706    11.00000   -1.50000
H21C  2   -0.327272    0.381478    0.388522    11.00000   -1.50000
AFIX   0
C22   1   -0.296367    0.281912    0.167490    11.00000    0.04914    0.03141 =
         0.02877    0.00704    0.00260    0.00300
AFIX 137
H22A  2   -0.233517    0.229923    0.125397    11.00000   -1.50000
H22B  2   -0.241724    0.358994    0.176169    11.00000   -1.50000
H22C  2   -0.423199    0.287127    0.115565    11.00000   -1.50000
HKLF 4
END
;
