# Supplementary material for: Bioresmethrin: (5-benzyl­furan-3-yl)methyl 2,2-dimethyl-3-(2-methyl­prop-1-en-1-yl)cyclo­propane-1-carboxyl­ate
Source: Acta Crystallogr Sect E Struct Rep Online. 2012 Oct 3;68(Pt 11):o3060. doi: 10.1107/S1600536812040767 (PMC3515168; doi:10.1107/S1600536812040767)
Supplement: Supplementary file 2 [file e-68-o3060-Isup2.hkl]

# 
# h,k,l, Fc-squared, Fo-squared, sigma(Fo-squared) and status flag 
# 
data_I
_shelx_title ' jk240 in P2(1)' 
_shelx_refln_list_code          4 
_shelx_F_calc_maximum       95.98 
_exptl_crystal_F_000       364.00 
_reflns_d_resolution_high  0.7493 
 
loop_ 
 _symmetry_equiv_pos_as_xyz 
 'x, y, z' 
 '-x, y+1/2, -z' 
 
_cell_length_a     7.8438 
_cell_length_b    11.5553 
_cell_length_c    10.9649 
_cell_angle_alpha  90.000 
_cell_angle_beta  108.375 
_cell_angle_gamma  90.000 
 
_shelx_F_squared_multiplier     1.000 
 
loop_ 
 _refln_index_h 
 _refln_index_k 
 _refln_index_l 
 _refln_F_squared_calc 
 _refln_F_squared_meas 
 _refln_F_squared_sigma 
 _refln_observed_status 
   1   0   0     1001.35     1128.37     43.34 o 
   2   0   0      677.94      684.05     26.45 o 
   3   0   0      534.80      498.45     19.98 o 
   4   0   0        0.19        6.97      2.30 o 
   5   0   0      321.01      327.49     22.77 o 
   6   0   0       19.12       23.76      2.83 o 
   7   0   0       49.53       52.44      8.65 o 
   8   0   0        1.91       -0.31      1.05 o 
   9   0   0        5.44        7.50      1.64 o 
   1   1   0      145.32      148.93      3.90 o 
   2   1   0      702.64      708.20     20.35 o 
   3   1   0      190.72      179.29      5.25 o 
   4   1   0      377.66      395.11     11.28 o 
   5   1   0      114.58      111.19      3.72 o 
   6   1   0       33.63       29.12      1.55 o 
   7   1   0      125.96      121.10      5.90 o 
   8   1   0       20.60       18.54      2.46 o 
   9   1   0        9.53       12.11      2.13 o 
   0   2   0     5998.74     5656.35    234.71 o 
   1   2   0      517.53      510.10     13.81 o 
   2   2   0      522.49      545.21     14.84 o 
   3   2   0       17.09       17.53      0.88 o 
   4   2   0      226.89      236.57      6.94 o 
   5   2   0      157.26      158.29      4.97 o 
   6   2   0       34.49       32.00      1.70 o 
   7   2   0      162.58      154.93      5.72 o 
   8   2   0      111.90      103.84      4.25 o 
   9   2   0       28.58       30.32      3.12 o 
   1   3   0     4144.18     4164.71    111.72 o 
   2   3   0     1477.42     1544.76     41.87 o 
   3   3   0      123.73      142.78      4.20 o 
   4   3   0      674.36      707.83     19.65 o 
   5   3   0      286.25      275.11      8.17 o 
   6   3   0       28.88       33.28      1.77 o 
   7   3   0       35.53       38.97      4.04 o 
   8   3   0       44.35       48.79      3.12 o 
   9   3   0        5.63        6.73      2.59 o 
   0   4   0     2091.64     2069.79     78.80 o 
   1   4   0     1498.38     1539.67     41.41 o 
   2   4   0      248.81      241.53      6.81 o 
   3   4   0       19.67       21.38      0.95 o 
   4   4   0       36.50       42.54      1.88 o 
   5   4   0       43.88       52.51      2.09 o 
   6   4   0       51.36       46.24      2.58 o 
   7   4   0       26.40       23.44      2.12 o 
   8   4   0       55.44       55.77      4.77 o 
   9   4   0        9.59       15.80      2.12 o 
   1   5   0      113.94      119.65      3.47 o 
   2   5   0      392.66      415.54     11.51 o 
   3   5   0      104.66      108.31      3.30 o 
   4   5   0      102.81       99.35      3.17 o 
   5   5   0      137.00      134.22      4.62 o 
   6   5   0       79.09       73.13      3.31 o 
   7   5   0       14.96       14.55      1.67 o 
   8   5   0       11.54        8.17      1.64 o 
   9   5   0        6.70        8.58      3.77 o 
   0   6   0     1205.57     1348.54     51.57 o 
   1   6   0      727.59      736.66     21.17 o 
   2   6   0      170.47      161.14      4.69 o 
   3   6   0       85.15       90.58      2.90 o 
   4   6   0       53.28       49.21      1.84 o 
   5   6   0      149.08      135.83      4.51 o 
   6   6   0       24.61       32.32      1.94 o 
   7   6   0       39.54       40.05      5.13 o 
   8   6   0       12.20       12.58      1.98 o 
   9   6   0        6.48        7.94      3.00 o 
   1   7   0       16.31       16.68      1.20 o 
   2   7   0      190.15      183.16      5.33 o 
   3   7   0      113.86      109.68      3.45 o 
   4   7   0        0.15        0.09      0.39 o 
   5   7   0       90.32       82.06      3.01 o 
   6   7   0       24.21       20.59      3.55 o 
   7   7   0       14.00       23.23      2.13 o 
   8   7   0        1.22        1.86      1.30 o 
   0   8   0       21.52       37.19      2.05 o 
   1   8   0       62.61       67.94      2.29 o 
   2   8   0       64.60       63.23      2.23 o 
   3   8   0       27.94       25.78      1.25 o 
   4   8   0       77.50       81.37      2.80 o 
   5   8   0        9.42        8.34      1.18 o 
   6   8   0       14.31       17.64      2.27 o 
   7   8   0       34.24       35.14      2.65 o 
   8   8   0       40.75       40.41      3.58 o 
   1   9   0       19.66       25.40      1.21 o 
   2   9   0      242.70      248.10      7.18 o 
   3   9   0      127.70      149.41      5.26 o 
   4   9   0       10.15        9.07      0.89 o 
   5   9   0       24.00       24.41      1.81 o 
   6   9   0       17.33       27.81      3.17 o 
   7   9   0       30.24       25.97      2.28 o 
   8   9   0        1.29        0.63      1.41 o 
   0  10   0       19.81       19.32      1.55 o 
   1  10   0       18.55       16.59      1.02 o 
   2  10   0       69.01       69.76      2.52 o 
   3  10   0       21.55       20.21      1.39 o 
   4  10   0        0.07        0.27      0.75 o 
   5  10   0        2.74        4.42      1.08 o 
   6  10   0        5.08        8.74      2.86 o 
   7  10   0        5.24        5.77      1.80 o 
   1  11   0       17.76       16.07      1.08 o 
   2  11   0      161.57      157.78      4.91 o 
   3  11   0       11.89       10.87      1.18 o 
   4  11   0        7.67        5.91      1.15 o 
   5  11   0       17.40       20.50      1.74 o 
   6  11   0        4.30       16.86      4.24 o 
   0  12   0       38.83       50.63      4.83 o 
   1  12   0        0.39       -0.53      0.83 o 
   2  12   0       24.74       27.97      1.73 o 
   3  12   0       29.54       36.03      2.23 o 
   4  12   0        4.85       12.25      1.67 o 
   5  12   0        5.69        7.11      1.57 o 
   6  12   0        3.58        6.51      1.66 o 
   1  13   0       12.05       12.20      1.29 o 
   2  13   0       29.73       34.14      2.00 o 
   3  13   0        9.27       11.17      1.65 o 
   4  13   0       12.05       11.97      1.73 o 
   5  13   0        4.50        4.32      1.53 o 
   0  14   0       22.67       39.01      3.52 o 
   1  14   0       27.01       30.29      2.21 o 
   2  14   0        2.64        1.55      1.13 o 
   3  14   0        4.24        4.46      1.51 o 
   4  14   0       10.86       13.67      2.56 o 
   1  15   0       37.63       42.23      3.55 o 
   2  15   0       21.85       28.40      2.51 o 
 -10   0   1        8.60        8.35      1.84 o 
  -9   0   1       44.96       45.42      5.06 o 
  -8   0   1       84.82       79.94      6.47 o 
  -7   0   1       48.77       55.33      3.73 o 
  -6   0   1       45.58       48.68      3.45 o 
  -5   0   1      503.60      500.88     30.35 o 
  -4   0   1        3.93        5.62      0.88 o 
  -3   0   1      163.44      170.28      7.11 o 
  -2   0   1       37.92       42.13      1.95 o 
  -1   0   1     2918.38     3175.86    136.39 o 
   0   0   1      309.21      313.82      8.98 o 
   1   0   1      761.17      766.47     29.00 o 
   2   0   1        7.60        9.25      1.05 o 
   3   0   1       37.74       39.83      3.33 o 
   4   0   1      636.99      617.57     33.71 o 
   5   0   1       31.90       29.84      4.01 o 
   6   0   1       30.81       32.62      2.69 o 
   7   0   1       41.02       38.19      3.59 o 
   8   0   1       86.72       93.77      5.50 o 
   9   0   1        4.87        5.48      2.94 o 
 -10   1   1        0.44       -0.74      0.74 o 
  -9   1   1       69.82       67.89      3.23 o 
  -8   1   1       25.51       25.58      2.10 o 
  -7   1   1       36.64       35.18      2.39 o 
  -6   1   1       27.36       27.78      1.56 o 
  -5   1   1      101.56      103.91      3.47 o 
  -4   1   1        2.45        3.02      0.63 o 
  -3   1   1      555.30      572.36     15.44 o 
  -2   1   1     3604.43     3861.07    110.61 o 
  -1   1   1      344.42      355.49      9.19 o 
   0   1   1       78.89       80.56      2.19 o 
   1   1   1       18.53       22.13      0.80 o 
   2   1   1     2031.85     2079.16     55.83 o 
   3   1   1       97.35      106.92      3.59 o 
   4   1   1      538.97      530.55     16.08 o 
   5   1   1      105.62      108.20      4.18 o 
   6   1   1       11.51       12.09      1.02 o 
   7   1   1      112.10      111.83      4.36 o 
   8   1   1        0.56        0.75      0.80 o 
   9   1   1       21.24       21.91      3.24 o 
 -10   2   1       19.88       14.47      2.17 o 
  -9   2   1       16.40       17.84      1.56 o 
  -8   2   1       15.26       19.40      1.49 o 
  -7   2   1       96.43       98.88      3.97 o 
  -6   2   1        1.22        1.85      0.62 o 
  -5   2   1      129.88      130.50      4.17 o 
  -4   2   1      195.29      219.61      6.34 o 
  -3   2   1        1.28        0.34      0.24 o 
  -2   2   1      485.17      491.52     12.79 o 
  -1   2   1     3520.37     3553.01     95.59 o 
   0   2   1      645.52      661.40     17.91 o 
   1   2   1     4352.20     4521.13    120.95 o 
   2   2   1      990.42     1030.04     27.90 o 
   3   2   1       26.81       22.44      1.06 o 
   4   2   1       23.04       22.47      1.16 o 
   5   2   1       17.02       19.21      2.54 o 
   6   2   1       33.35       32.14      2.80 o 
   7   2   1        0.99        0.37      1.04 o 
   8   2   1       40.30       42.34      5.27 o 
   9   2   1        0.53        0.31      1.22 o 
  -9   3   1        3.69        1.88      0.90 o 
  -8   3   1       34.64       34.54      2.33 o 
  -7   3   1      140.97      128.40      8.84 o 
  -6   3   1        0.22       -0.13      0.83 o 
  -5   3   1      305.53      323.35      9.94 o 
  -4   3   1      108.86      120.45      3.71 o 
  -3   3   1      338.31      325.25      9.12 o 
  -2   3   1       26.34       25.95      1.22 o 
  -1   3   1      214.57      222.32      6.13 o 
   0   3   1     3360.63     3369.83     91.08 o 
   1   3   1     1471.96     1486.09     39.99 o 
   2   3   1      486.22      480.56     13.19 o 
   3   3   1     2446.72     2567.33     69.77 o 
   4   3   1       37.59       40.10      1.83 o 
   5   3   1       52.70       52.15      2.72 o 
   6   3   1       58.31       52.37      2.35 o 
   7   3   1       38.55       37.19      4.82 o 
   8   3   1       48.87       49.25      3.41 o 
   9   3   1       20.57       18.54      4.81 o 
  -9   4   1        8.54        7.30      1.70 o 
  -8   4   1        6.61        7.54      1.08 o 
  -7   4   1        2.07        1.15      1.30 o 
  -6   4   1       38.50       36.71      2.36 o 
  -5   4   1       50.33       47.22      1.98 o 
  -4   4   1       48.42       51.40      1.81 o 
  -3   4   1      653.18      673.29     18.48 o 
  -2   4   1       27.07       28.98      1.10 o 
  -1   4   1       23.60       23.69      0.90 o 
   0   4   1      610.21      603.59     16.39 o 
   1   4   1      290.00      297.01      8.18 o 
   2   4   1      256.73      266.83      7.47 o 
   3   4   1      455.32      504.71     14.82 o 
   4   4   1       23.60       27.26      1.29 o 
   5   4   1        0.56        0.08      1.35 o 
   6   4   1       34.37       33.45      2.40 o 
   7   4   1       35.81       31.52      6.02 o 
   8   4   1       14.54       14.91      2.64 o 
   9   4   1        3.48        2.05      1.92 o 
  -9   5   1        3.35        5.42      1.63 o 
  -8   5   1        7.51        7.64      1.06 o 
  -7   5   1       72.06       77.75      6.54 o 
  -6   5   1       25.15       21.85      1.43 o 
  -5   5   1       11.09       10.91      0.89 o 
  -4   5   1       68.53       70.52      2.37 o 
  -3   5   1      316.65      325.71      9.18 o 
  -2   5   1      255.49      277.67      7.82 o 
  -1   5   1      361.02      352.78      9.74 o 
   0   5   1      192.26      192.62      5.42 o 
   1   5   1        0.39       -0.09      0.28 o 
   2   5   1      385.72      406.16     11.23 o 
   3   5   1      125.81      150.84      4.47 o 
   4   5   1      325.63      312.53      9.08 o 
   5   5   1       18.39       17.17      1.99 o 
   6   5   1       54.68       48.79      6.78 o 
   7   5   1        7.81        8.03      1.74 o 
   8   5   1       28.13       30.15      4.48 o 
   9   5   1       10.52       10.18      3.39 o 
  -9   6   1        4.44        7.03      1.70 o 
  -8   6   1       11.33       13.56      2.02 o 
  -7   6   1       17.11       14.77      1.63 o 
  -6   6   1        6.37        5.03      1.05 o 
  -5   6   1      114.53      117.13      3.97 o 
  -4   6   1       62.92       66.07      2.26 o 
  -3   6   1      254.14      254.46      7.25 o 
  -2   6   1       10.78       10.72      0.70 o 
  -1   6   1      529.19      546.69     16.22 o 
   0   6   1        6.44        4.65      0.44 o 
   1   6   1      709.65      731.84     19.80 o 
   2   6   1      256.64      249.84      7.09 o 
   3   6   1      105.54      109.71      3.42 o 
   4   6   1      166.44      166.40      5.51 o 
   5   6   1       36.47       33.79      1.70 o 
   6   6   1       35.32       36.27      5.10 o 
   7   6   1       20.69       18.34      3.39 o 
   8   6   1       15.29       13.01      1.85 o 
  -9   7   1        4.94        3.66      2.78 o 
  -8   7   1       14.78       14.58      3.30 o 
  -7   7   1       50.27       48.90      5.07 o 
  -6   7   1       20.96       18.82      1.31 o 
  -5   7   1       38.87       38.38      1.80 o 
  -4   7   1       33.51       30.96      1.37 o 
  -3   7   1       95.89      103.95      3.29 o 
  -2   7   1      199.47      191.91      5.59 o 
  -1   7   1       50.93       49.79      1.87 o 
   0   7   1      167.71      168.35      4.85 o 
   1   7   1      138.95      147.32      4.35 o 
   2   7   1        6.41        6.05      0.87 o 
   3   7   1       28.40       29.86      1.31 o 
   4   7   1        8.37        5.93      0.66 o 
   5   7   1       24.33       26.11      2.73 o 
   6   7   1      131.31      107.55     16.34 o 
   7   7   1        4.26        2.49      2.21 o 
   8   7   1       13.04       10.67      1.89 o 
  -8   8   1        2.11        3.44      2.06 o 
  -7   8   1       11.31        8.16      2.26 o 
  -6   8   1       57.99       55.32      3.27 o 
  -5   8   1       84.23       86.17      4.51 o 
  -4   8   1       14.39       13.08      1.05 o 
  -3   8   1       56.02       53.45      2.26 o 
  -2   8   1       72.01       72.99      2.45 o 
  -1   8   1       46.12       49.33      1.81 o 
   0   8   1      120.41      109.65      3.36 o 
   1   8   1       71.95       78.92      2.60 o 
   2   8   1      156.63      149.16      4.44 o 
   3   8   1       25.73       26.25      1.70 o 
   4   8   1      202.19      192.74      6.65 o 
   5   8   1      201.79      191.87     11.83 o 
   6   8   1       57.63       55.13      6.69 o 
   7   8   1        4.22        3.24      3.34 o 
   8   8   1        4.11        3.07      2.24 o 
  -8   9   1        6.15        4.65      1.62 o 
  -7   9   1      101.29      111.46     11.20 o 
  -6   9   1        5.88        7.01      1.21 o 
  -5   9   1       47.57       50.49      3.17 o 
  -4   9   1       43.69       43.07      1.97 o 
  -3   9   1       45.10       39.02      1.67 o 
  -2   9   1       88.43       80.55      2.71 o 
  -1   9   1      202.97      197.74      5.82 o 
   0   9   1       31.02       34.91      1.45 o 
   1   9   1       57.65       58.94      2.12 o 
   2   9   1       40.06       41.12      1.71 o 
   3   9   1       77.63       72.09      3.07 o 
   4   9   1        2.92        2.85      0.80 o 
   5   9   1        1.48        1.37      0.89 o 
   6   9   1        8.10        7.36      2.83 o 
   7   9   1        0.31        0.24      1.28 o 
  -7  10   1       16.86       16.13      1.89 o 
  -6  10   1        1.41        2.18      1.21 o 
  -5  10   1       19.36       20.43      1.67 o 
  -4  10   1       39.80       35.20      1.77 o 
  -3  10   1       82.25       80.83      2.85 o 
  -2  10   1       84.90       86.45      2.91 o 
  -1  10   1        6.08        4.51      0.67 o 
   0  10   1      107.39      102.47      3.26 o 
   1  10   1      147.48      139.22      4.31 o 
   2  10   1      128.83      122.84      3.88 o 
   3  10   1       48.65       44.78      2.18 o 
   4  10   1      131.21      126.27      5.11 o 
   5  10   1        5.32        6.11      2.69 o 
   6  10   1       24.50       29.43      4.81 o 
   7  10   1        3.24        3.16      1.64 o 
  -7  11   1       17.54       16.19      5.33 o 
  -6  11   1        6.32        8.42      1.35 o 
  -5  11   1        4.62        5.20      1.13 o 
  -4  11   1        5.48        5.50      1.11 o 
  -3  11   1       81.72       80.77      3.38 o 
  -2  11   1        2.81        3.43      0.73 o 
  -1  11   1       33.67       38.36      1.69 o 
   0  11   1       25.95       25.76      1.32 o 
   1  11   1       52.18       49.18      2.00 o 
   2  11   1       25.25       27.80      1.68 o 
   3  11   1        4.91        3.53      0.89 o 
   4  11   1       12.19       11.56      2.01 o 
   5  11   1       29.24       29.15      2.70 o 
   6  11   1       21.69       27.38      2.76 o 
  -6  12   1       19.78       21.35      2.24 o 
  -5  12   1        3.86        4.61      1.13 o 
  -4  12   1        2.20       -0.59      0.77 o 
  -3  12   1       27.54       26.44      1.64 o 
  -2  12   1       29.84       36.82      1.75 o 
  -1  12   1       14.43       14.39      1.13 o 
   0  12   1       48.69       50.28      2.07 o 
   1  12   1        2.95        1.47      0.80 o 
   2  12   1       62.25       61.17      3.10 o 
   3  12   1        6.18        6.07      1.21 o 
   4  12   1        4.47        6.25      1.47 o 
   5  12   1        7.89        9.62      1.94 o 
  -5  13   1       14.69       18.56      2.10 o 
  -4  13   1        9.00        5.98      1.26 o 
  -3  13   1       21.44       19.81      1.68 o 
  -2  13   1       10.01       13.17      1.39 o 
  -1  13   1       26.63       30.66      1.63 o 
   0  13   1       22.00       25.31      2.00 o 
   1  13   1       19.02       22.92      1.90 o 
   2  13   1       82.00       81.01      3.86 o 
   3  13   1       10.99       10.78      2.39 o 
   4  13   1       12.85       16.24      2.01 o 
   5  13   1        5.20        6.04      2.12 o 
  -4  14   1        7.56        6.54      1.53 o 
  -3  14   1        2.04        1.96      1.28 o 
  -2  14   1       12.66       13.21      1.43 o 
  -1  14   1       23.81       25.40      2.39 o 
   0  14   1       17.78       21.09      2.01 o 
   1  14   1        6.45        5.93      1.32 o 
   2  14   1        2.59        1.24      1.16 o 
   3  14   1       24.56       27.97      2.54 o 
  -2  15   1       12.36       10.11      4.35 o 
  -1  15   1        9.50        8.59      2.11 o 
   0  15   1        3.28        4.42      1.45 o 
   1  15   1        0.25       -1.00      1.14 o 
 -10   0   2       17.09       23.55      5.27 o 
  -9   0   2        6.32        5.93      1.56 o 
  -8   0   2       51.38       52.97      3.73 o 
  -7   0   2      143.40      143.49      7.56 o 
  -6   0   2        0.09        0.11      1.79 o 
  -5   0   2        0.34        0.39      1.01 o 
  -4   0   2       11.05       10.67      1.18 o 
  -3   0   2      121.02      135.26      5.61 o 
  -2   0   2     7580.75     8052.10    305.60 o 
  -1   0   2     2112.69     2240.66     85.70 o 
   0   0   2        7.72        9.57      1.18 o 
   1   0   2      205.41      197.72      7.86 o 
   2   0   2      127.19      131.39      6.21 o 
   3   0   2     1672.01     1736.58     82.83 o 
   4   0   2      176.51      168.85      7.72 o 
   5   0   2      205.69      196.57      8.66 o 
   6   0   2        1.62        0.43      1.10 o 
   7   0   2        9.83       14.37      4.62 o 
   8   0   2        3.33        1.65      1.24 o 
   9   0   2        5.82       -2.17      4.46 o 
 -10   1   2        2.12        3.24      1.06 o 
  -9   1   2       58.92       58.26      4.13 o 
  -8   1   2       61.61       55.65      3.09 o 
  -7   1   2        9.23        7.39      0.95 o 
  -6   1   2      301.33      284.19     11.21 o 
  -5   1   2       72.54       70.79      4.00 o 
  -4   1   2       59.70       57.14      1.94 o 
  -3   1   2      200.72      203.29      6.18 o 
  -2   1   2      229.38      228.89      6.39 o 
  -1   1   2     9212.77     9511.20    272.70 o 
   0   1   2      665.35      678.68     17.64 o 
   1   1   2     2644.46     2577.14     73.13 o 
   2   1   2       84.57       87.84      2.79 o 
   3   1   2       72.53       76.89      2.64 o 
   4   1   2      217.33      210.48      6.35 o 
   5   1   2      141.89      132.23      4.39 o 
   6   1   2       30.14       31.59      1.68 o 
   7   1   2       82.93       74.03      3.11 o 
   8   1   2        3.98        4.53      1.31 o 
   9   1   2        1.20       -1.67      3.70 o 
 -10   2   2        9.20        5.94      1.84 o 
  -9   2   2        0.27        0.37      0.76 o 
  -8   2   2       41.75       41.33      2.59 o 
  -7   2   2       18.05       16.07      1.31 o 
  -6   2   2       12.52       14.36      1.16 o 
  -5   2   2       36.71       40.23      1.74 o 
  -4   2   2      461.65      481.14     14.22 o 
  -3   2   2      806.02      890.41     25.83 o 
  -2   2   2      361.06      360.49      9.89 o 
  -1   2   2      156.37      151.63      4.33 o 
   0   2   2     3769.13     3966.57    102.65 o 
   1   2   2     1742.65     1795.87     55.12 o 
   2   2   2      226.40      231.84      6.64 o 
   3   2   2      255.46      273.67      7.87 o 
   4   2   2       57.54       54.58      3.29 o 
   5   2   2      306.28      297.31      8.94 o 
   6   2   2      291.86      291.98      8.75 o 
   7   2   2       60.55       60.37      4.37 o 
   8   2   2       12.41       11.75      1.73 o 
   9   2   2        2.54        2.92      1.95 o 
 -10   3   2       16.93       21.28      1.85 o 
  -9   3   2       13.38       15.80      1.55 o 
  -8   3   2      149.30      144.78      5.48 o 
  -7   3   2        7.01        7.37      1.02 o 
  -6   3   2      579.73      540.51     17.16 o 
  -5   3   2       65.38       65.91      2.64 o 
  -4   3   2       69.00       66.00      2.37 o 
  -3   3   2       74.68       68.64      2.37 o 
  -2   3   2      204.41      185.46      6.51 o 
  -1   3   2      755.09      797.22     22.73 o 
   0   3   2       89.01       94.30      2.85 o 
   1   3   2      357.73      369.86      9.22 o 
   2   3   2      150.38      157.54      4.64 o 
   3   3   2      270.18      297.47      8.50 o 
   4   3   2       22.04       19.32      2.49 o 
   5   3   2       54.68       62.68      3.49 o 
   6   3   2       13.11       11.92      1.24 o 
   7   3   2       45.63       42.34      2.78 o 
   8   3   2        5.37        6.04      1.54 o 
   9   3   2        6.87        8.31      2.19 o 
  -9   4   2       61.28       57.01      3.34 o 
  -8   4   2       17.61       19.70      1.54 o 
  -7   4   2        8.28        6.94      0.91 o 
  -6   4   2       96.71       89.29      3.27 o 
  -5   4   2       58.59       57.26      3.61 o 
  -4   4   2      140.87      139.93      4.51 o 
  -3   4   2       14.94       15.54      0.80 o 
  -2   4   2      162.36      154.29      4.46 o 
  -1   4   2      181.50      170.29      5.22 o 
   0   4   2     1309.30     1263.13     34.11 o 
   1   4   2      959.10      990.45     28.50 o 
   2   4   2      547.71      580.66     16.03 o 
   3   4   2      247.29      236.92      6.87 o 
   4   4   2       79.62       82.20      3.87 o 
   5   4   2      244.64      239.82      7.27 o 
   6   4   2       26.22       22.60      3.42 o 
   7   4   2        5.14        4.07      1.33 o 
   8   4   2        4.20        8.31      1.64 o 
   9   4   2       51.57       52.14      6.73 o 
  -9   5   2        0.65        0.67      1.19 o 
  -8   5   2        9.01        8.90      1.14 o 
  -7   5   2       10.51       10.89      1.47 o 
  -6   5   2        6.30        6.11      1.21 o 
  -5   5   2       55.49       57.17      2.28 o 
  -4   5   2      295.82      308.56      8.70 o 
  -3   5   2       13.94       12.70      0.74 o 
  -2   5   2       55.54       59.40      1.97 o 
  -1   5   2      363.79      366.77     10.08 o 
   0   5   2       52.66       52.34      1.68 o 
   1   5   2      662.57      672.00     18.36 o 
   2   5   2      489.76      483.32     13.49 o 
   3   5   2      201.85      205.82      6.11 o 
   4   5   2       80.75       89.48      4.73 o 
   5   5   2      182.12      163.93      7.99 o 
   6   5   2       10.69        8.09      1.44 o 
   7   5   2       11.22       11.65      1.70 o 
   8   5   2       35.30       31.50      2.73 o 
  -9   6   2       15.03       19.89      5.15 o 
  -8   6   2       54.07       59.06      6.71 o 
  -7   6   2      125.85      115.64      4.87 o 
  -6   6   2        5.26        5.78      0.86 o 
  -5   6   2       91.32       89.11      3.25 o 
  -4   6   2      365.86      350.58      9.96 o 
  -3   6   2       93.71      105.54      3.72 o 
  -2   6   2       45.37       53.46      1.85 o 
  -1   6   2      142.18      132.86      3.88 o 
   0   6   2        9.98        5.13      0.46 o 
   1   6   2       11.46       14.57      0.77 o 
   2   6   2      238.25      229.71      6.56 o 
   3   6   2      281.57      291.57      8.45 o 
   4   6   2      396.51      375.67     15.24 o 
   5   6   2       11.09       11.34      1.51 o 
   6   6   2       75.67       69.06      6.95 o 
   7   6   2        1.62        1.58      1.68 o 
   8   6   2        5.30        9.10      2.08 o 
  -9   7   2        8.11        8.45      1.83 o 
  -8   7   2        0.66        1.24      1.12 o 
  -7   7   2      102.40      103.56      3.81 o 
  -6   7   2       22.07       26.64      1.53 o 
  -5   7   2        3.74        2.61      0.65 o 
  -4   7   2      164.22      162.79      4.94 o 
  -3   7   2       53.37       56.87      2.08 o 
  -2   7   2       40.93       42.30      1.60 o 
  -1   7   2      130.02      126.99      3.78 o 
   0   7   2      163.90      157.13      4.54 o 
   1   7   2      204.81      191.24      5.53 o 
   2   7   2       41.02       44.53      1.96 o 
   3   7   2      170.72      163.93      5.87 o 
   4   7   2      133.88      139.86      5.28 o 
   5   7   2       51.60       57.32      3.17 o 
   6   7   2        1.80        1.83      1.35 o 
   7   7   2        8.07        9.23      1.77 o 
   8   7   2        8.88       10.05      2.04 o 
  -8   8   2       12.74       10.41      1.72 o 
  -7   8   2        1.11       -0.63      0.98 o 
  -6   8   2       28.01       26.71      1.56 o 
  -5   8   2       18.15       18.88      1.25 o 
  -4   8   2      105.71       99.80      3.51 o 
  -3   8   2      490.12      481.60     13.54 o 
  -2   8   2       79.69       83.71      2.73 o 
  -1   8   2        9.78        9.44      0.79 o 
   0   8   2      254.56      255.53      7.25 o 
   1   8   2       99.09       93.64      2.97 o 
   2   8   2       43.78       43.57      1.72 o 
   3   8   2        6.28        7.24      0.94 o 
   4   8   2        8.65        8.91      1.25 o 
   5   8   2        1.21        0.91      0.92 o 
   6   8   2       11.23        7.93      1.75 o 
   7   8   2        4.25        3.43      1.56 o 
  -8   9   2       23.18       27.84      2.47 o 
  -7   9   2       18.77       24.29      1.99 o 
  -6   9   2       22.78       24.23      1.51 o 
  -5   9   2       58.38       57.36      2.40 o 
  -4   9   2       26.24       27.95      1.54 o 
  -3   9   2        3.26        2.84      0.65 o 
  -2   9   2       13.75       14.02      0.95 o 
  -1   9   2      165.85      156.31      5.11 o 
   0   9   2       47.97       43.20      1.66 o 
   1   9   2      171.85      164.02      4.95 o 
   2   9   2      133.14      121.48      4.40 o 
   3   9   2      115.26      109.09      4.12 o 
   4   9   2        0.11        0.59      0.91 o 
   5   9   2        4.44        6.54      2.07 o 
   6   9   2       10.71       12.88      2.32 o 
   7   9   2       12.40       14.63      2.23 o 
  -7  10   2       21.04       20.94      1.94 o 
  -6  10   2        3.71        5.21      1.17 o 
  -5  10   2        4.86        4.93      0.85 o 
  -4  10   2        6.16        5.33      0.80 o 
  -3  10   2       18.37       16.95      1.13 o 
  -2  10   2       37.22       36.82      1.62 o 
  -1  10   2       38.00       39.12      1.64 o 
   0  10   2       28.89       25.77      1.41 o 
   1  10   2       39.36       40.26      1.70 o 
   2  10   2       27.45       24.76      1.51 o 
   3  10   2      157.36      148.49      6.06 o 
   4  10   2       47.14       42.92      6.26 o 
   5  10   2       12.37       12.27      1.85 o 
   6  10   2        3.44        2.87      1.58 o 
  -7  11   2        1.21        0.27      1.27 o 
  -6  11   2        6.56        8.71      1.33 o 
  -5  11   2       22.63       22.35      1.78 o 
  -4  11   2        5.09        9.01      1.22 o 
  -3  11   2       42.79       43.48      1.92 o 
  -2  11   2       18.61       15.92      1.12 o 
  -1  11   2        5.94        6.41      0.84 o 
   0  11   2      116.73      111.59      3.65 o 
   1  11   2       37.63       33.34      2.34 o 
   2  11   2       77.14       79.37      3.66 o 
   3  11   2       15.82       16.06      1.58 o 
   4  11   2        2.33        1.00      1.23 o 
   5  11   2       25.89       30.74      6.35 o 
   6  11   2        0.13        2.74      3.46 o 
  -6  12   2        7.84        7.17      1.37 o 
  -5  12   2        8.74        8.20      1.35 o 
  -4  12   2       22.49       26.77      2.51 o 
  -3  12   2       11.64       11.93      1.18 o 
  -2  12   2       15.78       16.90      1.21 o 
  -1  12   2       83.65       84.08      2.95 o 
   0  12   2       16.46       15.84      1.60 o 
   1  12   2       22.19       20.92      1.79 o 
   2  12   2       27.93       29.61      2.11 o 
   3  12   2        0.62        1.26      1.05 o 
   4  12   2        0.59        0.17      1.23 o 
   5  12   2        4.32        2.17      1.56 o 
  -5  13   2       10.38       14.26      1.62 o 
  -4  13   2        8.22        9.64      1.65 o 
  -3  13   2        2.26        0.51      0.83 o 
  -2  13   2        3.86        3.32      0.97 o 
  -1  13   2        4.31        3.12      1.19 o 
   0  13   2        7.69        6.51      1.32 o 
   1  13   2       57.78       60.23      3.21 o 
   2  13   2        6.17        7.51      1.39 o 
   3  13   2        0.60        1.22      1.44 o 
   4  13   2       13.28       13.72      2.67 o 
  -4  14   2       13.74       12.60      1.82 o 
  -3  14   2        5.31        6.15      1.44 o 
  -2  14   2       43.28       52.95      3.57 o 
  -1  14   2       29.59       29.78      2.36 o 
   0  14   2        4.24        3.93      1.30 o 
   1  14   2        7.75        6.27      1.42 o 
   2  14   2        9.39        7.35      1.93 o 
   3  14   2        9.60       11.87      2.06 o 
  -2  15   2       29.88       35.83      4.23 o 
  -1  15   2        3.38        4.32      1.51 o 
   0  15   2       13.18       14.37      1.94 o 
   1  15   2       23.76       28.26      2.36 o 
 -10   0   3        3.55        3.30      1.55 o 
  -9   0   3       39.74       41.80      3.35 o 
  -8   0   3        1.36        0.26      2.77 o 
  -7   0   3       64.25       60.98      3.99 o 
  -6   0   3      133.71      130.44     11.04 o 
  -5   0   3       31.26       32.30      2.30 o 
  -4   0   3       40.53       45.19      2.25 o 
  -2   0   3     1320.62     1225.18     56.75 o 
  -1   0   3      322.97      329.17     12.91 o 
   0   0   3      251.04      240.32      9.46 o 
   1   0   3      288.58      304.81     12.02 o 
   2   0   3      491.14      498.11     19.54 o 
   3   0   3       54.50       60.84      3.13 o 
   4   0   3       52.48       51.76      2.92 o 
   5   0   3      111.78      115.57      5.67 o 
   6   0   3        3.28        4.01      1.04 o 
   7   0   3        0.28       -0.49      3.32 o 
   8   0   3        1.04        2.61      4.57 o 
   9   0   3        0.37       -4.24      4.24 o 
 -10   1   3       16.64       19.39      2.03 o 
  -9   1   3       16.03       15.04      1.88 o 
  -8   1   3       17.93       15.97      2.06 o 
  -7   1   3      213.57      200.67      7.07 o 
  -6   1   3       59.44       59.60      2.52 o 
  -5   1   3       29.27       30.23      1.42 o 
  -4   1   3      103.86      111.83      3.37 o 
  -3   1   3       63.52       60.19      1.95 o 
  -2   1   3     1360.05     1385.92     37.55 o 
  -1   1   3     1189.82     1245.39     33.57 o 
   0   1   3      108.49      101.65      3.84 o 
   1   1   3      398.53      374.92     10.36 o 
   2   1   3      143.68      159.62      4.72 o 
   3   1   3       62.72       61.28      3.26 o 
   4   1   3        5.90        5.48      1.22 o 
   5   1   3      411.87      401.42     12.26 o 
   6   1   3       43.38       42.33      2.02 o 
   7   1   3       21.19       19.60      2.45 o 
   8   1   3        4.75        4.20      1.96 o 
   9   1   3        6.87        0.60      5.71 o 
 -10   2   3       55.42       60.21      3.10 o 
  -9   2   3        0.74        0.84      1.37 o 
  -8   2   3       45.28       42.99      2.32 o 
  -7   2   3       85.05       84.36      3.51 o 
  -6   2   3      102.48       98.60      4.23 o 
  -5   2   3       18.78       21.54      1.34 o 
  -4   2   3      681.11      683.55     20.04 o 
  -3   2   3      353.44      357.64     10.00 o 
  -2   2   3     1276.07     1339.09     36.18 o 
  -1   2   3      420.63      411.92     11.38 o 
   0   2   3      384.37      354.96     10.70 o 
   1   2   3      430.03      441.98     15.21 o 
   2   2   3      163.70      158.56      5.41 o 
   3   2   3      269.59      262.07      7.96 o 
   4   2   3      128.42      135.52      4.35 o 
   5   2   3        4.74        4.77      0.79 o 
   6   2   3       13.74       13.45      1.52 o 
   7   2   3        6.46        8.73      1.35 o 
   8   2   3        9.77       14.82      2.44 o 
 -10   3   3       17.49       20.29      2.18 o 
  -9   3   3       31.33       28.34      2.34 o 
  -8   3   3        1.95        2.00      0.77 o 
  -7   3   3      135.50      122.71      6.47 o 
  -6   3   3       66.57       85.09      3.17 o 
  -5   3   3       69.08       66.12      2.49 o 
  -4   3   3      124.21      131.98      4.92 o 
  -3   3   3       31.16       37.76      1.71 o 
  -2   3   3      178.18      185.02      6.06 o 
  -1   3   3      754.85      778.82     23.02 o 
   0   3   3       42.62       35.45      1.32 o 
   1   3   3      915.74      967.48     30.11 o 
   2   3   3       59.43       69.48      2.29 o 
   3   3   3       11.66       11.28      1.08 o 
   4   3   3      102.54       96.12      4.07 o 
   5   3   3      150.64      148.61      7.57 o 
   6   3   3       43.66       54.02      4.18 o 
   7   3   3       50.61       49.18      3.32 o 
   8   3   3       10.24       10.50      2.29 o 
 -10   4   3       23.71       25.72      4.21 o 
  -9   4   3        2.08        3.10      1.40 o 
  -8   4   3        2.50        3.60      0.86 o 
  -7   4   3        2.85        2.38      0.73 o 
  -6   4   3      194.63      184.27      5.95 o 
  -5   4   3      112.31      106.82      3.70 o 
  -4   4   3      101.12      103.12      3.49 o 
  -3   4   3       19.53       20.69      1.03 o 
  -2   4   3       70.30       78.80      2.51 o 
  -1   4   3      389.00      394.91     10.93 o 
   0   4   3      548.69      586.51     16.15 o 
   1   4   3      449.96      475.05     16.52 o 
   2   4   3      570.57      596.05     18.87 o 
   3   4   3       12.02       12.15      0.78 o 
   4   4   3      136.46      137.22      8.49 o 
   5   4   3      146.73      147.88      8.64 o 
   6   4   3        6.68        6.03      1.90 o 
   7   4   3       21.50       25.56      2.23 o 
   8   4   3       86.71      100.98      6.14 o 
  -9   5   3        4.01        2.67      1.04 o 
  -8   5   3       25.43       25.55      2.35 o 
  -7   5   3       13.92       16.28      1.22 o 
  -6   5   3      130.71      128.56      4.42 o 
  -5   5   3      293.18      272.97      8.39 o 
  -4   5   3       19.74       20.61      1.09 o 
  -3   5   3      713.21      709.13     19.60 o 
  -2   5   3      372.62      366.90     10.22 o 
  -1   5   3       41.09       41.69      1.47 o 
   0   5   3      617.74      619.86     17.04 o 
   1   5   3      374.44      359.23     10.09 o 
   2   5   3      101.54       95.77      3.77 o 
   3   5   3      212.87      214.62      6.35 o 
   4   5   3       39.15       36.79      2.66 o 
   5   5   3        0.87        1.25      0.93 o 
   6   5   3      158.90      146.04     14.75 o 
   7   5   3       32.87       35.34      6.87 o 
   8   5   3       10.94       12.13      5.27 o 
  -9   6   3        1.64        3.19      0.96 o 
  -8   6   3       15.81       17.59      2.67 o 
  -7   6   3       12.41       11.14      1.32 o 
  -6   6   3       36.92       35.34      1.79 o 
  -5   6   3      357.37      331.65     10.16 o 
  -4   6   3       55.90       55.15      2.09 o 
  -3   6   3      158.66      189.98      5.99 o 
  -2   6   3        2.71        4.66      0.51 o 
  -1   6   3       94.75      104.16      3.14 o 
   0   6   3       60.14       67.86      2.52 o 
   1   6   3        2.72        2.20      0.41 o 
   2   6   3      205.38      211.32      6.20 o 
   4   6   3       14.61       13.96      1.39 o 
   5   6   3       43.52       41.23      2.56 o 
   6   6   3       17.53       22.31      2.28 o 
   7   6   3        4.78        5.85      4.00 o 
   8   6   3        0.77       -1.26      4.34 o 
  -9   7   3       16.37       22.37      2.33 o 
  -8   7   3        4.50        6.08      1.08 o 
  -7   7   3       44.77       48.10      2.23 o 
  -6   7   3      116.87      114.72      4.05 o 
  -5   7   3        6.53        6.52      0.83 o 
  -4   7   3        6.99        4.83      0.72 o 
  -3   7   3       61.50       63.81      2.24 o 
  -2   7   3      242.33      233.25      6.72 o 
  -1   7   3       41.23       41.71      1.53 o 
   0   7   3      212.62      217.39      6.79 o 
   1   7   3      108.34       99.87      3.21 o 
   2   7   3      110.81      122.82      4.58 o 
   3   7   3      541.92      516.89     16.91 o 
   4   7   3      451.45      426.05     17.23 o 
   5   7   3       25.94       30.95      5.11 o 
   6   7   3       47.61       41.21      3.17 o 
   7   7   3        3.36        5.96      2.59 o 
  -8   8   3       61.04       57.28      3.28 o 
  -7   8   3        5.09        4.61      0.87 o 
  -6   8   3        3.10        3.76      1.34 o 
  -5   8   3       12.64       13.52      1.10 o 
  -4   8   3       22.43       22.28      1.33 o 
  -3   8   3      229.18      225.25      6.62 o 
  -2   8   3       69.83       73.79      2.48 o 
  -1   8   3      138.28      129.78      3.94 o 
   0   8   3      101.69      101.17      3.17 o 
   1   8   3       50.05       50.82      1.96 o 
   2   8   3       36.68       35.97      1.95 o 
   3   8   3      146.92      135.73      5.85 o 
   4   8   3        5.52        5.84      1.23 o 
   5   8   3      112.43      117.01     16.28 o 
   6   8   3        4.76        2.67      1.37 o 
   7   8   3       10.07        7.29      1.78 o 
  -8   9   3        4.23        4.13      1.27 o 
  -7   9   3        4.50        3.47      0.86 o 
  -6   9   3       71.36       69.76      2.84 o 
  -5   9   3       58.66       53.54      2.31 o 
  -4   9   3      179.72      177.10      5.73 o 
  -3   9   3       13.02       15.51      1.02 o 
  -2   9   3       73.89       77.54      2.63 o 
  -1   9   3       18.30       20.02      1.14 o 
   0   9   3       21.53       46.08      6.25 o 
   1   9   3       83.90       78.96      3.11 o 
   2   9   3      119.05      111.35      4.96 o 
   3   9   3       96.45      106.49      4.94 o 
   4   9   3       34.97       36.72      2.54 o 
   5   9   3       10.75        9.80      3.76 o 
   6   9   3        7.79       15.13      2.92 o 
   7   9   3        3.01        4.99      2.57 o 
  -7  10   3        8.16        8.24      1.37 o 
  -6  10   3        3.64        4.39      0.93 o 
  -5  10   3        4.78        3.51      0.99 o 
  -4  10   3       77.93       79.44      3.04 o 
  -3  10   3        0.57        1.23      0.62 o 
  -2  10   3       73.43       75.05      2.63 o 
  -1  10   3       31.59       34.66      1.70 o 
   0  10   3      141.79      132.57      5.45 o 
   1  10   3       37.25       29.10      2.56 o 
   2  10   3       60.44       59.31      3.23 o 
   3  10   3       18.62       22.06      3.09 o 
   4  10   3       75.10       72.41      4.42 o 
   5  10   3       16.47       11.77      4.21 o 
   6  10   3       18.96       19.81      4.11 o 
  -7  11   3        2.80        1.82      1.44 o 
  -6  11   3        1.13        2.07      1.26 o 
  -5  11   3       27.80       32.12      1.80 o 
  -4  11   3       14.64       12.49      1.14 o 
  -3  11   3       43.97       47.02      2.14 o 
  -2  11   3        0.90        1.15      0.75 o 
  -1  11   3       76.04       77.96      3.06 o 
   0  11   3      177.67      173.67      6.95 o 
   1  11   3       92.32       90.77      4.13 o 
   2  11   3       15.60       19.23      2.83 o 
   3  11   3        0.25       -0.10      1.00 o 
   4  11   3       49.47       65.12     11.68 o 
   5  11   3        6.03        3.70      1.57 o 
  -6  12   3        8.18        9.08      2.07 o 
  -5  12   3       22.95       26.73      2.54 o 
  -4  12   3        9.89        9.26      1.34 o 
  -3  12   3       52.60       54.26      3.01 o 
  -2  12   3       37.29       41.18      2.11 o 
  -1  12   3        0.73        1.14      0.99 o 
   0  12   3       22.39       26.07      1.98 o 
   1  12   3       13.10       10.83      1.45 o 
   2  12   3       10.71       11.49      2.17 o 
   3  12   3        8.20        9.39      1.56 o 
   4  12   3       31.34       32.88      2.99 o 
   5  12   3       49.51       61.14      9.44 o 
  -5  13   3        1.30        1.22      1.15 o 
  -4  13   3       11.88        9.47      1.30 o 
  -3  13   3       14.64       19.28      2.49 o 
  -2  13   3       34.84       38.16      2.63 o 
  -1  13   3       25.50       30.20      2.28 o 
   0  13   3       47.55       51.70      2.98 o 
   1  13   3       30.82       33.00      2.57 o 
   2  13   3       76.00       89.78      7.58 o 
   3  13   3       23.00       22.90      3.65 o 
   4  13   3       12.72       11.01      3.03 o 
  -4  14   3        3.69        7.70      1.62 o 
  -3  14   3        1.99        2.59      1.47 o 
  -2  14   3       14.08       11.29      1.88 o 
  -1  14   3       27.29       33.55      2.59 o 
   0  14   3       19.13       16.86      2.24 o 
   1  14   3       25.19       27.90      2.50 o 
   2  14   3        2.11        1.51      1.38 o 
  -1  15   3        0.93        3.32      1.52 o 
   0  15   3        1.28        2.63      1.54 o 
 -10   0   4        4.57        4.07      1.64 o 
  -9   0   4       58.34       55.60      4.02 o 
  -8   0   4       14.46       15.48      1.98 o 
  -7   0   4       71.65       69.59      4.31 o 
  -6   0   4       71.34       60.53      6.80 o 
  -5   0   4        4.07        2.02      0.86 o 
  -4   0   4     1263.80     1317.63     68.40 o 
  -3   0   4     1305.82     1413.98     54.33 o 
  -2   0   4       32.63       27.29      2.20 o 
  -1   0   4        1.72        4.03      0.53 o 
   0   0   4        4.93        4.99      0.53 o 
   1   0   4      482.84      523.38     20.40 o 
   2   0   4        2.33       -0.21      2.00 o 
   3   0   4      113.42      117.18      5.31 o 
   4   0   4      106.28      114.65      5.40 o 
   5   0   4       49.61       51.05      3.04 o 
   6   0   4      134.81      134.85      6.57 o 
   7   0   4       93.35      111.90     11.53 o 
   8   0   4       16.40       16.64      5.65 o 
 -10   1   4        4.28        4.14      1.56 o 
  -9   1   4        0.14        1.06      0.82 o 
  -8   1   4      119.46      110.39      5.95 o 
  -7   1   4       70.15       63.02      3.17 o 
  -6   1   4       30.37       33.86      1.73 o 
  -5   1   4       21.87       24.54      1.10 o 
  -4   1   4      157.11      152.80      4.56 o 
  -3   1   4     1838.91     1998.45     54.21 o 
  -2   1   4      331.68      383.88     10.67 o 
  -1   1   4       97.76       78.91      2.47 o 
   0   1   4      180.85      176.56      5.11 o 
   1   1   4      420.62      421.65     11.69 o 
   2   1   4      116.86      126.34      3.87 o 
   3   1   4       32.56       28.68      1.30 o 
   4   1   4       14.83       10.86      1.68 o 
   5   1   4      183.48      174.17      5.58 o 
   6   1   4      123.24      128.42     10.10 o 
   7   1   4       26.22       27.39      2.73 o 
   8   1   4        0.20        1.51      6.04 o 
 -10   2   4       12.60       15.01      1.84 o 
  -9   2   4        4.72        5.97      1.57 o 
  -8   2   4       41.62       42.49      2.29 o 
  -7   2   4      316.90      301.20     10.15 o 
  -6   2   4       47.19       46.91      2.00 o 
  -5   2   4      111.41      110.88      3.82 o 
  -4   2   4       24.66       23.07      1.02 o 
  -3   2   4        3.49        2.32      0.62 o 
  -2   2   4       76.36       79.41      2.54 o 
  -1   2   4      136.80      147.47      4.34 o 
   0   2   4      775.52      782.78     23.12 o 
   1   2   4      603.81      634.11     17.38 o 
   2   2   4       64.21       78.56      2.55 o 
   3   2   4        9.84        7.09      0.58 o 
   4   2   4      376.23      370.54     14.93 o 
   5   2   4       95.44      100.10      4.28 o 
   6   2   4      102.20      105.59      4.64 o 
   7   2   4        5.69        5.95      1.35 o 
   8   2   4        4.28        4.02      4.68 o 
 -10   3   4        5.10        7.21      1.26 o 
  -9   3   4        2.56        1.66      1.05 o 
  -8   3   4       12.09       13.68      1.37 o 
  -7   3   4        5.86        7.68      1.64 o 
  -6   3   4       85.18       82.29      4.33 o 
  -5   3   4       22.47       23.33      1.69 o 
  -4   3   4       43.93       46.27      1.86 o 
  -3   3   4      186.01      182.07      5.33 o 
  -2   3   4     1061.07     1083.53     32.06 o 
  -1   3   4       19.93       25.57      1.09 o 
   0   3   4      519.77      527.16     16.44 o 
   1   3   4      287.31      286.43     12.20 o 
   2   3   4      124.03      135.55      5.01 o 
   3   3   4       17.99       20.94      1.33 o 
   4   3   4      142.17      148.96      8.85 o 
   5   3   4      443.75      438.26     15.63 o 
   6   3   4       47.51       52.00      2.96 o 
   7   3   4       11.36       15.73      3.24 o 
   8   3   4        4.04        1.57      3.43 o 
 -10   4   4        1.15        1.67      1.52 o 
  -9   4   4       11.53       13.79      1.44 o 
  -8   4   4       24.88       25.82      2.45 o 
  -7   4   4      293.26      268.38      8.52 o 
  -6   4   4        5.93        4.03      0.71 o 
  -5   4   4       11.81        8.61      0.97 o 
  -4   4   4      265.51      281.44      8.00 o 
  -3   4   4      636.36      628.24     17.13 o 
  -2   4   4       98.08       95.84      3.23 o 
  -1   4   4      388.90      392.91     11.07 o 
   0   4   4       28.73       30.86      1.37 o 
   1   4   4      262.55      253.34      8.36 o 
   2   4   4       67.73       64.54      2.75 o 
   3   4   4       44.23       45.53      2.52 o 
   4   4   4       26.25       28.10      1.92 o 
   5   4   4       63.20       60.46      3.91 o 
   6   4   4       28.21       29.28      2.44 o 
   7   4   4       50.61       43.94      3.30 o 
   8   4   4       38.73       36.71      4.62 o 
  -9   5   4        9.74       10.01      1.28 o 
  -8   5   4       59.93       58.41      2.86 o 
  -7   5   4       44.96       43.55      2.06 o 
  -6   5   4       99.62       89.20      3.29 o 
  -5   5   4       11.03       11.78      0.95 o 
  -4   5   4        7.35        6.47      0.71 o 
  -3   5   4        4.17        7.87      0.96 o 
  -2   5   4       63.68       62.92      2.15 o 
  -1   5   4      121.01      111.96      3.41 o 
   0   5   4      274.32      277.56      8.64 o 
   1   5   4      431.81      442.26     15.07 o 
   2   5   4       75.77       73.82      3.06 o 
   3   5   4       83.55       90.22      6.35 o 
   4   5   4      259.12      261.65      9.49 o 
   5   5   4      171.60      161.04     11.40 o 
   6   5   4       12.26       13.64      2.24 o 
   7   5   4       11.54       15.98      2.11 o 
   8   5   4        9.82       11.99      2.11 o 
  -9   6   4       17.81       17.80      1.61 o 
  -8   6   4       10.28       10.08      1.24 o 
  -7   6   4       86.83       82.00      4.06 o 
  -6   6   4       37.92       39.29      2.37 o 
  -5   6   4      165.36      160.95      5.29 o 
  -4   6   4       46.21       45.93      1.95 o 
  -3   6   4      261.63      272.51      7.85 o 
  -2   6   4        5.82        5.75      0.60 o 
  -1   6   4       97.35       96.48      3.04 o 
   0   6   4      229.23      227.30      6.58 o 
   1   6   4      169.35      168.87      6.80 o 
   2   6   4      248.74      236.48      8.15 o 
   3   6   4        7.34        7.06      1.19 o 
   4   6   4       70.58       73.31      3.72 o 
   5   6   4       26.45       23.92      2.07 o 
   6   6   4        1.88        1.48      1.10 o 
   7   6   4       28.76       36.52      6.53 o 
  -9   7   4       15.42       12.46      1.40 o 
  -8   7   4       28.22       34.28      2.72 o 
  -7   7   4        4.30        4.21      1.13 o 
  -6   7   4       19.60       21.21      1.51 o 
  -5   7   4      129.88      123.30      4.24 o 
  -4   7   4       51.04       53.41      2.20 o 
  -3   7   4      317.83      297.03      8.58 o 
  -2   7   4       31.69       27.93      1.31 o 
  -1   7   4      139.09      133.56      4.11 o 
   0   7   4       55.42       53.22      1.89 o 
   1   7   4       90.83       93.47      4.27 o 
   2   7   4      120.69      110.69      4.87 o 
   3   7   4       76.94       69.89      4.20 o 
   4   7   4        1.19        0.88      0.98 o 
   5   7   4        5.36        4.97      3.16 o 
   6   7   4        7.16        7.57      2.43 o 
   7   7   4       16.62       15.21      2.16 o 
  -8   8   4       16.09       18.96      2.72 o 
  -7   8   4       17.95       19.35      1.39 o 
  -6   8   4        7.92        7.76      0.95 o 
  -5   8   4      153.77      148.01      4.99 o 
  -4   8   4      203.24      196.32      6.30 o 
  -3   8   4       26.69       27.46      1.56 o 
  -2   8   4       26.15       25.06      1.52 o 
  -1   8   4       78.87       77.22      3.68 o 
   0   8   4      542.28      515.31     15.85 o 
   1   8   4      111.63      104.80      4.68 o 
   2   8   4      139.98      139.98      5.97 o 
   3   8   4       25.76       21.78      1.85 o 
   4   8   4       46.56       61.48      6.32 o 
   5   8   4        7.67       11.74      2.69 o 
   6   8   4        2.66        1.43      2.53 o 
   7   8   4        2.42        1.38      2.60 o 
  -8   9   4       11.81       12.34      1.37 o 
  -7   9   4       28.18       27.20      1.69 o 
  -6   9   4        7.39        9.08      1.34 o 
  -5   9   4       14.83       15.42      1.23 o 
  -4   9   4       24.91       24.23      1.42 o 
  -3   9   4       70.39       63.63      2.64 o 
  -2   9   4      197.00      183.38      5.63 o 
  -1   9   4      141.18      133.35      4.17 o 
   0   9   4      154.65      153.36      6.36 o 
   1   9   4       11.86       12.99      1.43 o 
   2   9   4        3.92        4.96      1.18 o 
   3   9   4       96.17       88.18      5.27 o 
   4   9   4       34.56       34.16      6.64 o 
   5   9   4       20.45       23.28      6.77 o 
   6   9   4       12.28       15.69      3.06 o 
  -7  10   4        5.32        4.43      1.30 o 
  -6  10   4       16.33       15.69      1.32 o 
  -5  10   4       19.16       21.99      2.01 o 
  -4  10   4        8.76        9.55      1.05 o 
  -3  10   4       32.25       33.98      1.67 o 
  -2  10   4       32.57       34.22      1.84 o 
  -1  10   4      149.71      150.40      7.47 o 
   0  10   4       74.74       72.99      3.71 o 
   1  10   4       15.93       17.36      1.90 o 
   2  10   4       10.98        8.63      1.76 o 
   3  10   4       21.26       17.30      1.75 o 
   4  10   4       37.04       33.89      4.27 o 
   5  10   4       12.54       14.81      2.13 o 
   6  10   4       17.80       22.24      5.22 o 
  -7  11   4        8.44       12.10      1.57 o 
  -6  11   4        2.01        2.30      0.84 o 
  -5  11   4        6.63        6.98      0.98 o 
  -4  11   4        3.22        1.15      0.68 o 
  -3  11   4        4.57        3.15      0.88 o 
  -2  11   4       96.81       92.09      4.54 o 
  -1  11   4       32.86       31.73      3.67 o 
   0  11   4       43.95       43.29      2.78 o 
   1  11   4        4.91        3.39      1.13 o 
   2  11   4       13.22       12.87      1.65 o 
   3  11   4       19.86       19.41      2.00 o 
   4  11   4       14.88       19.45      2.71 o 
   5  11   4       52.90       60.53      5.55 o 
  -6  12   4       11.03       16.33      3.23 o 
  -5  12   4        7.18        6.39      1.13 o 
  -4  12   4       23.10       24.89      1.82 o 
  -3  12   4       16.56       18.19      1.54 o 
  -2  12   4        2.91        2.84      1.24 o 
  -1  12   4       13.81       10.21      1.77 o 
   0  12   4       29.65       38.56      2.68 o 
   1  12   4        2.95        2.16      1.40 o 
   2  12   4        1.13        0.91      1.08 o 
   3  12   4        3.21        2.51      1.40 o 
   4  12   4        2.95        5.52      2.98 o 
  -5  13   4       24.57       25.84      1.97 o 
  -4  13   4       10.06       10.71      1.66 o 
  -3  13   4       16.47       17.08      2.19 o 
  -2  13   4       25.68       27.66      2.57 o 
  -1  13   4        4.68        4.80      1.45 o 
   0  13   4       12.62       13.93      2.11 o 
   1  13   4       44.76       49.90      3.24 o 
   2  13   4        0.97        1.14      1.29 o 
   3  13   4       26.78       31.18      3.09 o 
  -4  14   4        9.19       13.06      2.80 o 
  -3  14   4       14.25       15.83      2.25 o 
  -2  14   4        0.98        0.34      1.36 o 
  -1  14   4        2.82        2.13      1.43 o 
   0  14   4       13.30       12.63      2.84 o 
   1  14   4        6.29        9.14      1.95 o 
   2  14   4        6.16        8.23      2.10 o 
 -10   0   5       40.24       46.69      5.33 o 
  -9   0   5       16.54       15.63      2.17 o 
  -8   0   5       83.42       73.50      6.91 o 
  -7   0   5      115.88      106.03      5.97 o 
  -6   0   5       39.19       35.80      3.43 o 
  -5   0   5      453.84      454.54     18.23 o 
  -4   0   5       54.99       52.92      2.75 o 
  -3   0   5      127.12      145.96      6.13 o 
  -2   0   5       10.17       12.20      1.00 o 
  -1   0   5       93.23      110.62      4.82 o 
   0   0   5      774.86      864.86     33.44 o 
   1   0   5        0.26       -0.20      1.33 o 
   2   0   5       78.22       77.11      4.13 o 
   3   0   5        5.67        5.69      1.21 o 
   4   0   5      153.96      158.46      7.16 o 
   5   0   5      150.76      151.81      7.02 o 
   6   0   5       33.43       34.71      5.02 o 
   7   0   5       25.19       43.06      6.85 o 
 -10   1   5       40.98       47.43      2.72 o 
  -9   1   5        1.70        1.05      1.17 o 
  -8   1   5       24.29       28.94      2.35 o 
  -7   1   5       66.26       60.21      3.20 o 
  -6   1   5       58.28       52.41      2.39 o 
  -5   1   5       27.50       29.20      1.73 o 
  -4   1   5      125.18      134.12      4.07 o 
  -3   1   5      620.86      638.81     19.95 o 
  -2   1   5      131.78      141.34      4.24 o 
  -1   1   5      262.65      275.37      7.83 o 
   0   1   5      146.58      149.17      4.41 o 
   1   1   5     1091.82     1079.09     29.38 o 
   2   1   5      179.81      166.67      5.00 o 
   3   1   5       51.82       44.04      1.75 o 
   4   1   5      267.03      271.15      8.09 o 
   5   1   5      116.31      111.35      7.35 o 
   6   1   5        9.23        9.09      3.23 o 
   7   1   5        7.03        5.56      4.92 o 
   8   1   5        1.74        0.87      4.46 o 
 -10   2   5       11.33       12.48      1.47 o 
  -9   2   5       17.95       17.54      1.57 o 
  -8   2   5       29.81       29.63      2.97 o 
  -7   2   5        2.93        4.76      1.41 o 
  -6   2   5        5.20        4.66      1.06 o 
  -5   2   5      169.04      173.58      5.63 o 
  -4   2   5      195.68      193.95      5.71 o 
  -3   2   5      200.90      193.81      5.71 o 
  -2   2   5       68.93       64.02      2.47 o 
  -1   2   5      505.96      509.64     14.12 o 
   0   2   5     1109.40     1137.08     33.63 o 
   1   2   5       84.88       89.78      3.61 o 
   2   2   5      251.28      257.22      7.44 o 
   3   2   5      155.77      145.05      4.54 o 
   4   2   5      413.51      405.28     13.60 o 
   5   2   5       51.65       50.97      2.74 o 
   6   2   5        7.35        6.16      1.36 o 
   7   2   5       73.67       86.14      8.44 o 
   8   2   5       18.02       18.49      5.55 o 
 -10   3   5        1.72        0.23      1.88 o 
  -9   3   5        9.89        9.97      1.27 o 
  -8   3   5       53.14       46.86      3.53 o 
  -7   3   5       79.14       81.82      6.40 o 
  -6   3   5      345.41      328.70     10.19 o 
  -5   3   5       10.12       10.26      0.99 o 
  -4   3   5       21.07       28.29      1.30 o 
  -3   3   5      579.77      583.57     16.13 o 
  -2   3   5      328.79      333.13      9.39 o 
  -1   3   5       53.88       47.99      3.37 o 
   0   3   5       39.88       37.08      1.48 o 
   1   3   5       10.61       10.37      1.01 o 
   2   3   5       31.71       34.49      2.34 o 
   3   3   5       34.83       36.07      2.06 o 
   4   3   5      189.55      174.22      8.32 o 
   5   3   5        0.29        1.29      0.98 o 
   6   3   5        5.38        5.68      2.62 o 
   7   3   5       10.82       13.33      4.01 o 
 -10   4   5        1.62        1.99      1.13 o 
  -9   4   5        5.91        5.71      1.11 o 
  -8   4   5       68.39       61.35      4.01 o 
  -7   4   5        5.49        6.76      1.46 o 
  -6   4   5      125.41      111.03      4.27 o 
  -5   4   5        7.37        7.14      0.79 o 
  -4   4   5       31.20       32.45      1.47 o 
  -3   4   5      192.54      191.67      6.01 o 
  -2   4   5      386.06      368.33     12.13 o 
  -1   4   5      221.46      227.32      7.19 o 
   0   4   5       30.54       29.44      2.11 o 
   1   4   5       46.11       52.49      5.02 o 
   2   4   5      136.41      124.18      8.73 o 
   3   4   5      196.14      192.59     11.44 o 
   4   4   5       27.04       25.06      4.32 o 
   5   4   5       36.67       40.36      4.05 o 
   6   4   5       25.10       26.68      4.85 o 
   7   4   5       32.80       30.81      2.75 o 
  -9   5   5       18.62       17.38      2.38 o 
  -8   5   5        0.06        1.36      0.93 o 
  -7   5   5       13.56       13.64      1.15 o 
  -6   5   5       33.03       32.77      2.18 o 
  -5   5   5        0.60        1.01      0.53 o 
  -4   5   5       29.58       26.22      1.34 o 
  -3   5   5       21.48       19.04      1.20 o 
  -2   5   5       11.14       11.00      0.73 o 
  -1   5   5      216.74      215.40      6.96 o 
   0   5   5      214.92      200.68     10.88 o 
   1   5   5      192.51      192.39     13.51 o 
   2   5   5      370.88      354.33     19.13 o 
   3   5   5      184.80      180.74     10.20 o 
   4   5   5      280.68      270.03     20.47 o 
   5   5   5       32.44       32.24      2.43 o 
   6   5   5        0.34        1.37      1.60 o 
   7   5   5       10.53       12.77      2.80 o 
  -9   6   5       11.44       14.30      1.50 o 
  -8   6   5       46.81       53.59      2.71 o 
  -7   6   5       13.92       10.97      1.40 o 
  -6   6   5      121.61      111.62      3.97 o 
  -5   6   5      219.15      197.39      6.32 o 
  -4   6   5       18.11       17.66      1.14 o 
  -3   6   5      107.38      108.67      4.41 o 
  -2   6   5        3.26        3.33      0.52 o 
  -1   6   5       59.76       58.50      2.66 o 
   0   6   5      126.55      113.96      5.62 o 
   1   6   5      232.23      214.18      8.53 o 
   2   6   5       39.19       41.00      2.42 o 
   3   6   5       28.90       25.88      2.01 o 
   4   6   5       30.29       34.23      4.46 o 
   5   6   5        6.17        6.22      1.36 o 
   6   6   5        3.91        3.64      1.45 o 
   7   6   5        3.96        2.85      4.27 o 
  -9   7   5       27.92       22.35      3.19 o 
  -8   7   5       43.27       48.23      2.59 o 
  -7   7   5        3.08        4.34      0.85 o 
  -6   7   5        9.24        8.69      0.98 o 
  -5   7   5        9.45       11.40      1.25 o 
  -4   7   5       99.73       93.22      3.38 o 
  -3   7   5      147.91      139.85      4.40 o 
  -2   7   5       36.13       32.54      1.44 o 
  -1   7   5       18.56       17.34      1.51 o 
   0   7   5       34.64       36.29      3.00 o 
   1   7   5      129.91      118.44      5.21 o 
   2   7   5      748.05      696.70     38.88 o 
   3   7   5       17.42       17.10      1.69 o 
   4   7   5       33.19       29.62      2.27 o 
   5   7   5        5.97        7.82      1.45 o 
   6   7   5        7.67        6.28      1.62 o 
   7   7   5       19.53       24.44      2.75 o 
  -8   8   5       10.64       11.94      1.35 o 
  -7   8   5       32.81       34.49      3.10 o 
  -6   8   5        4.09        2.59      0.77 o 
  -5   8   5      209.22      201.92      6.54 o 
  -4   8   5       25.16       24.43      1.39 o 
  -3   8   5       41.76       44.35      2.57 o 
  -2   8   5      195.65      182.14      5.54 o 
  -1   8   5      212.32      203.77     11.54 o 
   0   8   5      118.81      108.29      6.76 o 
   1   8   5        8.24        7.56      1.41 o 
   2   8   5       42.49       44.39      3.04 o 
   3   8   5      126.84      120.73      8.44 o 
   4   8   5       29.40       30.13      2.48 o 
   5   8   5        8.54        7.83      1.82 o 
   6   8   5       24.57       29.78      2.93 o 
  -8   9   5        7.42        8.53      1.28 o 
  -7   9   5        8.49        7.87      1.16 o 
  -6   9   5        1.91        2.81      0.78 o 
  -5   9   5       12.68       10.36      1.34 o 
  -4   9   5        6.58        6.37      0.87 o 
  -3   9   5      105.72      104.68      5.72 o 
  -2   9   5       90.68       84.00      3.84 o 
  -1   9   5       50.52       44.59      4.15 o 
   0   9   5        7.48        6.50      1.22 o 
   1   9   5       53.08       53.29      3.64 o 
   2   9   5       29.67       29.65      4.80 o 
   3   9   5      123.66      121.88      8.86 o 
   4   9   5       15.76       15.18      1.80 o 
   5   9   5        0.62        0.17      1.33 o 
   6   9   5        0.69        1.01      1.88 o 
  -7  10   5        1.76        1.01      0.78 o 
  -6  10   5       46.58       42.37      2.16 o 
  -5  10   5       15.07       15.87      1.60 o 
  -4  10   5       64.16       64.37      3.49 o 
  -3  10   5       31.69       28.69      1.94 o 
  -2  10   5      105.95      103.11      7.97 o 
  -1  10   5       66.36       52.81      9.35 o 
   0  10   5       88.85       79.69      4.02 o 
   1  10   5       16.90       16.58      2.48 o 
   2  10   5        2.04        0.04      1.06 o 
   3  10   5       85.09       85.85      4.50 o 
   4  10   5       32.57       37.14      2.71 o 
   5  10   5       10.43       15.38      2.73 o 
  -7  11   5       14.77       17.85      1.59 o 
  -6  11   5       13.09       17.56      1.57 o 
  -5  11   5       11.21       10.81      1.30 o 
  -4  11   5       12.89       14.50      1.57 o 
  -3  11   5       52.64       60.85      6.52 o 
  -2  11   5        5.60        4.55      1.44 o 
  -1  11   5       56.30       53.40      4.19 o 
   0  11   5        8.82        7.17      2.09 o 
   1  11   5        3.56        1.82      1.14 o 
   2  11   5       24.41       27.00      2.29 o 
   3  11   5       88.71      104.51      6.73 o 
   4  11   5        5.19        5.58      1.77 o 
  -6  12   5        2.92        3.82      1.08 o 
  -5  12   5        6.96        6.08      1.18 o 
  -4  12   5       45.17       48.89      4.63 o 
  -3  12   5        9.60       10.03      1.74 o 
  -2  12   5        0.32       -0.99      1.26 o 
  -1  12   5      142.01      135.55      7.16 o 
   0  12   5        3.55        4.56      1.42 o 
   1  12   5        2.80        2.84      1.34 o 
   2  12   5        4.70        6.11      1.59 o 
   3  12   5        3.06        3.32      1.45 o 
   4  12   5       15.68       19.33      3.98 o 
  -5  13   5       20.90       26.58      3.09 o 
  -4  13   5        5.51        4.16      1.93 o 
  -3  13   5       18.71       23.03      3.61 o 
  -2  13   5        6.67        7.12      1.65 o 
  -1  13   5        2.26        2.29      1.27 o 
   0  13   5       77.47       86.08      4.62 o 
   1  13   5       31.15       33.94      4.43 o 
   2  13   5        0.71        0.22      1.27 o 
   3  13   5       18.33        1.41      9.13 o 
  -3  14   5        6.79        5.49      1.78 o 
  -2  14   5       16.42       12.47      2.25 o 
  -1  14   5        0.86        1.83      1.42 o 
   0  14   5        2.21        1.02      1.69 o 
   1  14   5       19.20       18.74      2.53 o 
 -10   0   6        0.00       -0.09      1.16 o 
  -9   0   6       11.14        9.03      1.81 o 
  -8   0   6       85.21       77.97      8.81 o 
  -7   0   6       72.90       64.57      7.34 o 
  -5   0   6      284.10      291.15     11.91 o 
  -4   0   6      435.69      464.91     18.23 o 
  -3   0   6      859.57      957.78     37.32 o 
  -2   0   6       33.06       38.84      2.17 o 
  -1   0   6        0.86        3.74      1.12 o 
   0   0   6        0.16        0.32      0.77 o 
   1   0   6       20.86       22.98      2.99 o 
   2   0   6      397.23      392.03     15.85 o 
   3   0   6        0.14        2.00      0.69 o 
   4   0   6      128.12      122.83      5.81 o 
   5   0   6       64.34       69.78      6.96 o 
   6   0   6        0.46        5.28      4.46 o 
   7   0   6        6.77       24.36     12.18 o 
 -10   1   6        3.55        3.64      1.51 o 
  -9   1   6        3.47        5.94      1.77 o 
  -8   1   6       65.23       65.89      3.08 o 
  -7   1   6        2.32        0.83      0.68 o 
  -6   1   6        2.28        2.32      0.67 o 
  -5   1   6       52.45       58.32      2.12 o 
  -4   1   6      245.93      241.20      7.00 o 
  -3   1   6      222.61      232.74      6.76 o 
  -2   1   6      104.69      114.49      3.59 o 
  -1   1   6      178.31      185.73      5.51 o 
   0   1   6      128.71      134.12      5.49 o 
   1   1   6      369.20      374.20     10.59 o 
   2   1   6       51.70       53.68      2.40 o 
   3   1   6      217.04      216.93      6.54 o 
   4   1   6        2.57        2.42      1.28 o 
   5   1   6      118.34      118.14      6.50 o 
   6   1   6       15.08       20.38      4.45 o 
   7   1   6       56.40       71.77     12.56 o 
 -10   2   6        6.70        9.86      3.57 o 
  -9   2   6       16.00       18.01      1.63 o 
  -8   2   6       67.41       61.31      4.52 o 
  -7   2   6       22.68       25.93      2.40 o 
  -6   2   6       10.95       10.18      1.07 o 
  -5   2   6       55.55       53.34      2.18 o 
  -4   2   6      382.38      406.38     11.48 o 
  -3   2   6      114.24      122.41      3.83 o 
  -2   2   6      520.56      530.17     16.83 o 
  -1   2   6      351.34      375.54     10.59 o 
   0   2   6      158.23      166.74      4.99 o 
   1   2   6      300.76      297.17      9.87 o 
   2   2   6       31.23       40.59      1.95 o 
   3   2   6       45.05       41.56      2.19 o 
   4   2   6      439.84      412.62     18.95 o 
   5   2   6       18.51       13.17      1.62 o 
   6   2   6       62.04       70.86      6.51 o 
   7   2   6        6.04        8.55      3.86 o 
 -10   3   6        2.79        2.13      1.04 o 
  -9   3   6        1.44        2.77      0.92 o 
  -8   3   6       84.03       75.97      5.14 o 
  -7   3   6        7.12        8.48      1.03 o 
  -6   3   6       37.54       36.70      1.78 o 
  -5   3   6       10.91        8.95      0.84 o 
  -4   3   6        5.48        6.12      0.69 o 
  -3   3   6      121.57      185.03     11.31 o 
  -2   3   6      228.24      239.08      6.93 o 
  -1   3   6       27.88       25.17      1.73 o 
   0   3   6      149.69      157.11      5.20 o 
   1   3   6       60.10       56.19      3.22 o 
   2   3   6       35.00       37.09      2.34 o 
   3   3   6      198.11      204.28      8.79 o 
   4   3   6      135.65      135.60     11.38 o 
   5   3   6       17.04       17.59      2.02 o 
   6   3   6       85.67       95.33      5.69 o 
   7   3   6       39.18       43.28      6.09 o 
 -10   4   6        4.84        6.02      2.57 o 
  -9   4   6        6.32        6.28      1.11 o 
  -8   4   6       30.94       34.02      3.17 o 
  -7   4   6       43.20       42.57      2.23 o 
  -6   4   6       18.77       20.24      1.27 o 
  -5   4   6        7.33       11.90      0.98 o 
  -4   4   6       66.59       62.33      2.32 o 
  -3   4   6       14.23       11.73      0.88 o 
  -2   4   6       27.75       29.61      1.30 o 
  -1   4   6       27.42       30.44      2.19 o 
   0   4   6      159.75      138.74      6.39 o 
   1   4   6       22.78       26.15      3.09 o 
   2   4   6      150.57      139.51     11.99 o 
   3   4   6      141.37      153.48      6.88 o 
   4   4   6       97.74       89.29     12.31 o 
   5   4   6       65.31       52.50      4.00 o 
   6   4   6        2.70        6.10      2.18 o 
   7   4   6        8.74       20.57      4.62 o 
  -9   5   6       23.44       22.80      2.06 o 
  -8   5   6       62.84       61.91      2.97 o 
  -7   5   6        8.85        6.85      0.98 o 
  -6   5   6       39.21       39.64      1.90 o 
  -5   5   6       10.36        7.73      0.88 o 
  -4   5   6      175.29      176.72      5.39 o 
  -3   5   6       53.47       47.90      1.92 o 
  -2   5   6      279.62      262.39     11.30 o 
  -1   5   6       47.76       44.96      3.00 o 
   0   5   6       77.67       77.71      3.64 o 
   1   5   6       86.36       85.46      4.01 o 
   2   5   6      378.74      347.16     24.54 o 
   3   5   6       84.00       79.11      3.97 o 
   4   5   6       22.39       21.44      1.93 o 
   5   5   6       23.59       24.47      2.16 o 
   6   5   6       60.40       64.22     14.19 o 
   7   5   6       23.10       21.23      8.15 o 
  -9   6   6       13.45       18.36      1.67 o 
  -8   6   6       22.73       26.43      2.76 o 
  -7   6   6       64.07       60.86      3.66 o 
  -6   6   6       42.51       41.98      2.14 o 
  -5   6   6       10.80       10.66      1.59 o 
  -4   6   6       69.99       65.87      2.54 o 
  -3   6   6       44.95       38.35      2.35 o 
  -2   6   6        0.88        2.49      1.03 o 
  -1   6   6      100.10       97.05      3.49 o 
   0   6   6      353.70      358.85     13.57 o 
   1   6   6       98.79       89.67      4.22 o 
   2   6   6       20.73       22.02      1.82 o 
   3   6   6        2.83       14.81      4.34 o 
   4   6   6       33.76       28.41      2.25 o 
   5   6   6       18.90       25.07      3.59 o 
   6   6   6       18.68       24.16      2.46 o 
  -9   7   6       16.26       18.43      2.09 o 
  -8   7   6        0.05        0.79      0.83 o 
  -7   7   6       23.52       25.92      1.63 o 
  -6   7   6       49.17       51.19      2.55 o 
  -5   7   6       21.28       20.10      1.32 o 
  -4   7   6        4.73        3.65      0.90 o 
  -3   7   6       83.90       73.47      3.76 o 
  -2   7   6       41.52       36.66      1.85 o 
  -1   7   6       35.00       30.60      3.72 o 
   0   7   6       70.63       69.15      5.42 o 
   1   7   6       28.73       27.13      3.66 o 
   2   7   6       26.71       23.89      3.30 o 
   3   7   6       12.48       14.20      1.66 o 
   4   7   6        1.80        4.48      1.35 o 
   5   7   6       18.94       20.86      2.12 o 
   6   7   6       16.10       17.22      2.71 o 
  -8   8   6        6.48        6.91      1.18 o 
  -7   8   6       70.57       73.39      3.03 o 
  -6   8   6       61.70       68.30      2.89 o 
  -5   8   6       31.29       29.54      1.65 o 
  -4   8   6      105.17      102.45      3.65 o 
  -3   8   6      115.46      112.14      6.29 o 
  -2   8   6       19.65       13.49      1.76 o 
  -1   8   6      248.27      221.99      8.79 o 
   0   8   6       23.51       25.92      2.04 o 
   1   8   6       91.27       81.37      4.68 o 
   2   8   6       59.41       58.08      4.73 o 
   3   8   6       22.96       27.40      2.24 o 
   4   8   6       39.88       42.71      4.94 o 
   5   8   6        1.55        0.73      1.98 o 
   6   8   6       19.32       24.55      2.71 o 
  -8   9   6        6.16        5.32      1.18 o 
  -7   9   6        5.96        7.65      1.47 o 
  -6   9   6       80.58       83.00      3.30 o 
  -5   9   6       24.13       24.57      1.67 o 
  -4   9   6        2.45        3.07      0.93 o 
  -3   9   6       99.51       96.66      6.59 o 
  -2   9   6       17.59       15.21      3.14 o 
  -1   9   6       10.57       10.80      1.76 o 
   0   9   6        6.87        6.81      2.16 o 
   1   9   6        4.72        4.04      2.59 o 
   2   9   6       58.37       53.22      4.10 o 
   3   9   6       30.55       34.25      2.63 o 
   4   9   6       15.08       16.95      1.99 o 
   5   9   6        4.28        5.79      1.70 o 
  -7  10   6        2.19        2.99      0.97 o 
  -6  10   6       38.57       40.03      4.61 o 
  -5  10   6      136.25      138.86      5.43 o 
  -4  10   6       29.60       30.94      2.65 o 
  -3  10   6       25.27       28.75      3.34 o 
  -2  10   6       77.85       70.39      5.43 o 
  -1  10   6       40.22       37.53      3.89 o 
   0  10   6       12.99       12.61      1.71 o 
   1  10   6       25.75       26.07      3.20 o 
   2  10   6       16.05       14.25      2.81 o 
   3  10   6        5.74        5.83      1.53 o 
   4  10   6        8.94        5.83      1.60 o 
   5  10   6        1.98        0.54      9.03 o 
  -6  11   6       42.57       41.28      3.19 o 
  -5  11   6       10.39       11.35      1.34 o 
  -4  11   6       22.45       27.06      3.41 o 
  -3  11   6       58.89       60.11      3.87 o 
  -2  11   6       56.74       52.18      5.32 o 
  -1  11   6       21.71       21.65      2.76 o 
   0  11   6       24.45       18.34      2.00 o 
   1  11   6       27.08       25.20      3.88 o 
   2  11   6       21.39       20.30      2.36 o 
   3  11   6        5.97        3.76      1.54 o 
   4  11   6        6.70        2.59      1.73 o 
  -6  12   6        1.11        1.78      1.01 o 
  -5  12   6       20.23       15.45      2.11 o 
  -4  12   6        0.90       -0.41      1.28 o 
  -3  12   6       21.80       21.69      2.38 o 
  -2  12   6        6.68        6.83      1.57 o 
  -1  12   6       12.15        8.75      1.68 o 
   0  12   6        0.37        8.70      2.01 o 
   1  12   6       14.76       20.70      2.27 o 
   2  12   6        3.51        5.56      1.50 o 
   3  12   6       23.11       24.21      2.51 o 
  -4  13   6       11.33       12.58      2.73 o 
  -3  13   6        3.68        4.29      1.58 o 
  -2  13   6        4.00        8.18      1.87 o 
  -1  13   6       11.43       11.39      1.93 o 
   0  13   6        0.69       -0.81      1.48 o 
   1  13   6        0.31        0.66      1.33 o 
   2  13   6        0.30        0.05      1.37 o 
  -2  14   6       25.89       28.82      4.46 o 
  -1  14   6        1.85        2.31      1.64 o 
 -10   0   7        8.32       14.12      2.50 o 
  -9   0   7        0.95        0.81      1.05 o 
  -8   0   7        0.05        1.99      0.94 o 
  -7   0   7       35.19       69.06      8.05 o 
  -6   0   7      134.29      138.22      7.13 o 
  -5   0   7       23.25       25.30      1.81 o 
  -4   0   7       27.07       28.16      2.59 o 
  -3   0   7       41.05       34.71      2.13 o 
  -2   0   7      189.97      181.54      7.68 o 
  -1   0   7      209.24      222.07      9.32 o 
   0   0   7       90.31       97.78      5.13 o 
   1   0   7       61.68       65.50      5.22 o 
   2   0   7       37.46       36.47      3.88 o 
   3   0   7      105.03       97.96      7.12 o 
   4   0   7        0.76        1.78      2.39 o 
   5   0   7       36.27       37.30     13.59 o 
   6   0   7       65.31       76.89     17.73 o 
 -10   1   7        5.99        6.12      2.47 o 
  -9   1   7        5.79        6.84      1.14 o 
  -8   1   7        2.77        2.84      1.21 o 
  -7   1   7       40.74       41.07      2.20 o 
  -6   1   7      534.96      498.42     15.97 o 
  -5   1   7      196.08      187.18      5.64 o 
  -4   1   7      133.35      131.29      4.14 o 
  -3   1   7        1.63        2.20      0.82 o 
  -2   1   7        5.79        7.23      1.03 o 
  -1   1   7      826.94      840.84     23.10 o 
   0   1   7      134.74      130.43      4.11 o 
   1   1   7       27.76       26.15      1.20 o 
   2   1   7       12.28        9.67      0.89 o 
   3   1   7       81.93       77.60      3.85 o 
   4   1   7       23.16       18.88      4.96 o 
   5   1   7       32.76       33.22      4.75 o 
   6   1   7      110.58      158.13     17.26 o 
   7   1   7        3.91       19.03     12.40 o 
 -10   2   7       10.14       12.53      1.88 o 
  -9   2   7        0.08        0.94      0.81 o 
  -8   2   7       35.63       35.74      2.19 o 
  -7   2   7       57.16       62.62      4.08 o 
  -6   2   7      130.88      126.26      4.40 o 
  -5   2   7      189.83      179.13      5.75 o 
  -4   2   7       25.32       23.63      1.32 o 
  -3   2   7      144.42      139.61      4.35 o 
  -2   2   7      205.97      209.06      6.24 o 
  -1   2   7      109.30      108.23      3.50 o 
   0   2   7       60.07       61.98      2.14 o 
   1   2   7       25.69       21.87      1.81 o 
   2   2   7      115.54      116.30      5.21 o 
   3   2   7      305.97      295.45     12.40 o 
   4   2   7       63.86       65.96      4.24 o 
   5   2   7       32.86       36.45      7.61 o 
   6   2   7        9.12       14.06      5.93 o 
   7   2   7        1.77        8.26     10.11 o 
 -10   3   7       13.82       14.16      2.11 o 
  -9   3   7        0.65        2.06      1.08 o 
  -8   3   7        9.25        9.60      1.17 o 
  -7   3   7       11.84       11.28      1.22 o 
  -6   3   7       24.62       25.11      1.48 o 
  -5   3   7      100.73       93.33      3.35 o 
  -4   3   7       69.03       72.39      3.06 o 
  -3   3   7        1.14        0.30      0.61 o 
  -2   3   7        0.04        0.16      0.46 o 
  -1   3   7       34.71       36.50      1.69 o 
   0   3   7       40.50       42.74      1.82 o 
   1   3   7      238.81      223.65      8.94 o 
   2   3   7      284.63      251.86     10.03 o 
   3   3   7       93.79       91.11      4.46 o 
   4   3   7        2.44        1.47      0.94 o 
   5   3   7       53.96       53.86      5.46 o 
   6   3   7        3.50        3.19      4.85 o 
  -9   4   7        0.93        0.94      1.58 o 
  -8   4   7       17.75       22.04      1.70 o 
  -7   4   7        9.47       11.18      1.20 o 
  -6   4   7       29.92       27.85      1.86 o 
  -5   4   7      154.17      133.31      4.88 o 
  -4   4   7       52.92       45.47      1.93 o 
  -3   4   7       17.45       19.02      1.13 o 
  -2   4   7       89.71       80.29      2.68 o 
  -1   4   7       29.08       26.34      2.03 o 
   0   4   7       48.33       43.73      2.55 o 
   1   4   7      167.89      157.69      9.07 o 
   2   4   7        0.97        1.24      0.86 o 
   3   4   7       12.04       12.62      1.93 o 
   4   4   7       86.40       90.86      5.20 o 
   5   4   7       58.16       64.17      3.74 o 
   6   4   7       10.48       13.05      5.82 o 
  -9   5   7        6.49        6.11      1.16 o 
  -8   5   7        1.92        1.33      0.82 o 
  -7   5   7       61.76       61.89      3.17 o 
  -6   5   7      156.27      136.89      4.73 o 
  -5   5   7       56.48       54.57      2.29 o 
  -4   5   7       74.25       69.63      2.73 o 
  -3   5   7       91.70       93.43      4.83 o 
  -2   5   7      135.80      128.79      4.53 o 
  -1   5   7       75.53       66.21      5.21 o 
   0   5   7        5.79        6.40      2.44 o 
   1   5   7      217.63      190.85      9.70 o 
   2   5   7      167.91      158.80     10.04 o 
   3   5   7        9.69        8.32      1.34 o 
   4   5   7       46.27       49.00      3.74 o 
   5   5   7       27.88       29.18      2.47 o 
   6   5   7       13.76       18.62      2.23 o 
  -9   6   7       10.43        8.47      1.35 o 
  -8   6   7       23.07       23.82      1.82 o 
  -7   6   7       27.31       33.41      3.67 o 
  -6   6   7        9.54        9.43      1.11 o 
  -5   6   7       23.61       19.66      1.30 o 
  -4   6   7       29.71       27.04      1.64 o 
  -3   6   7       16.90       16.38      1.22 o 
  -2   6   7       98.79       93.19      4.05 o 
  -1   6   7       43.03       40.04      3.06 o 
   0   6   7      165.04      143.71     11.32 o 
   1   6   7      241.74      213.69     16.45 o 
   2   6   7       36.92       37.89      2.55 o 
   3   6   7        4.31        1.65      1.01 o 
   4   6   7       40.95       46.42      3.06 o 
   5   6   7       12.01       17.29      5.53 o 
   6   6   7       16.61       17.03      5.16 o 
  -9   7   7        2.64        2.50      1.87 o 
  -8   7   7        2.16        2.04      0.97 o 
  -7   7   7        3.49        4.68      0.88 o 
  -6   7   7      110.72       99.25      3.71 o 
  -5   7   7        0.29       -0.17      0.64 o 
  -4   7   7        8.31        7.28      1.52 o 
  -3   7   7       49.09       52.94      3.41 o 
  -2   7   7        3.62        3.89      1.09 o 
  -1   7   7        6.32        4.42      2.83 o 
   0   7   7      116.42      143.64      6.30 o 
   1   7   7      148.67      149.61      8.01 o 
   2   7   7       67.13       61.00      3.88 o 
   3   7   7       24.52       18.23      1.88 o 
   4   7   7        0.22        1.65      1.19 o 
   5   7   7        8.29       11.19      1.79 o 
  -8   8   7        4.39        6.02      1.11 o 
  -7   8   7       27.72       33.19      2.51 o 
  -6   8   7        4.31        4.31      0.95 o 
  -5   8   7       28.81       25.86      2.81 o 
  -4   8   7       73.38       76.30      3.27 o 
  -3   8   7      131.64      120.41      6.40 o 
  -2   8   7       48.33       46.68      2.95 o 
  -1   8   7       13.60       14.23      1.97 o 
   0   8   7      176.77      163.77     12.36 o 
   1   8   7      132.96      127.05      7.46 o 
   2   8   7       38.66       36.57      6.28 o 
   3   8   7       15.82       16.84      2.08 o 
   4   8   7       47.09       54.30      4.07 o 
   5   8   7       36.41       43.56      7.11 o 
  -8   9   7       12.23       10.79      1.80 o 
  -7   9   7       31.32       37.04      2.27 o 
  -6   9   7        8.24        7.89      1.18 o 
  -5   9   7       14.69       17.26      1.91 o 
  -4   9   7       10.91        8.85      1.10 o 
  -3   9   7       32.13       34.57      3.94 o 
  -2   9   7       45.60       45.75      4.68 o 
  -1   9   7       14.76       14.49      1.82 o 
   0   9   7       11.20       11.42      1.87 o 
   1   9   7       38.05       33.23      4.54 o 
   2   9   7       32.53       34.28      4.98 o 
   3   9   7       13.16       14.40      2.15 o 
   4   9   7       23.47       19.05      2.28 o 
  -7  10   7        2.05        3.19      1.01 o 
  -6  10   7       10.42       10.66      1.29 o 
  -5  10   7       22.91       24.93      1.81 o 
  -4  10   7       87.21       83.97      6.32 o 
  -3  10   7        7.66        7.67      1.61 o 
  -2  10   7        6.52        5.67      1.51 o 
  -1  10   7        6.46        5.31      1.65 o 
   0  10   7        7.75        6.32      1.44 o 
   1  10   7        2.29        1.23      1.23 o 
   2  10   7        1.44        2.49      3.33 o 
   3  10   7       58.99       66.65      4.07 o 
   4  10   7       41.89       37.71      4.07 o 
  -6  11   7       11.70       13.97      1.98 o 
  -5  11   7        7.70        4.05      1.29 o 
  -4  11   7       15.18       15.84      2.82 o 
  -3  11   7       67.00       74.53      4.50 o 
  -2  11   7        6.97        1.58      1.22 o 
  -1  11   7       14.43       18.40      5.55 o 
   0  11   7       38.55       37.63      3.37 o 
   1  11   7       30.01       30.65      3.30 o 
   2  11   7        5.05        3.64      1.46 o 
   3  11   7        6.20        4.70      1.69 o 
  -5  12   7        1.27        1.07      1.22 o 
  -4  12   7        8.92        8.61      2.42 o 
  -3  12   7       74.65       77.56      4.81 o 
  -2  12   7        5.62        4.00      1.54 o 
  -1  12   7       13.82       13.34      2.01 o 
   0  12   7        0.87       -0.71      1.41 o 
   1  12   7        5.91        5.57      1.91 o 
   2  12   7        7.49        7.24      2.28 o 
  -3  13   7       26.82       26.39      2.79 o 
  -2  13   7       13.46       21.39      2.59 o 
  -1  13   7        5.15        5.38      1.64 o 
   0  13   7        9.57        7.27      2.16 o 
 -10   0   8        8.54       10.51      2.13 o 
  -9   0   8       14.32       15.08      3.15 o 
  -8   0   8       56.43       62.88      4.26 o 
  -7   0   8       25.22       23.79      2.40 o 
  -6   0   8       83.52       72.61      5.76 o 
  -5   0   8       52.97       56.14      3.13 o 
  -4   0   8      330.17      339.87     13.78 o 
  -3   0   8        8.35        7.56      1.07 o 
  -2   0   8      485.52      499.04     21.86 o 
  -1   0   8       67.57       65.98      8.35 o 
   0   0   8       12.93       16.38      2.14 o 
   1   0   8       19.71       17.00      2.71 o 
   2   0   8       43.52       23.60     11.31 o 
   3   0   8        1.80        3.15      9.90 o 
   4   0   8       19.52       45.02     15.01 o 
   5   0   8       49.44       61.33     16.42 o 
   6   0   8       90.74       62.86     17.94 o 
 -10   1   8        5.70        5.87      1.23 o 
  -9   1   8        6.49        6.64      1.85 o 
  -8   1   8        7.12        9.29      1.24 o 
  -7   1   8       10.29        9.95      1.41 o 
  -6   1   8      124.55      111.89      4.32 o 
  -5   1   8       94.77       93.80      3.20 o 
  -4   1   8       36.56       31.45      1.53 o 
  -3   1   8      258.77      270.74      7.85 o 
  -2   1   8      401.50      400.19     11.42 o 
  -1   1   8      100.29       99.71      3.35 o 
   0   1   8       26.13       26.82      1.30 o 
   1   1   8       64.35       61.93      3.31 o 
   2   1   8       74.07       73.14      3.65 o 
   3   1   8       35.67       32.56      3.41 o 
   4   1   8       31.86       47.87     10.33 o 
   5   1   8        3.00        3.84     11.04 o 
   6   1   8       16.96       32.65     18.70 o 
 -10   2   8       11.10       19.68      6.85 o 
  -9   2   8       13.45       17.12      2.09 o 
  -8   2   8       36.47       29.81      2.64 o 
  -7   2   8       43.96       44.12      3.37 o 
  -6   2   8       35.06       33.64      3.39 o 
  -5   2   8       54.94       48.76      2.15 o 
  -4   2   8       68.39       68.15      2.53 o 
  -3   2   8      215.83      214.14      7.01 o 
  -2   2   8        1.15       -0.36      0.92 o 
  -1   2   8      195.35      194.88      6.57 o 
   0   2   8       29.09       35.18      1.73 o 
   1   2   8       15.55       15.83      2.75 o 
   2   2   8      227.58      210.95      8.69 o 
   3   2   8        4.71        3.13      1.91 o 
   4   2   8       15.96       13.85      3.78 o 
   5   2   8       40.23       45.85     10.33 o 
   6   2   8       23.72       42.64     10.71 o 
  -9   3   8        0.41        0.88      0.88 o 
  -8   3   8        4.03        4.38      1.04 o 
  -7   3   8        3.08        2.95      0.87 o 
  -6   3   8       87.68       85.95      3.64 o 
  -5   3   8       34.33       32.01      2.51 o 
  -4   3   8       44.70       42.25      2.16 o 
  -3   3   8      101.90       93.19      3.52 o 
  -2   3   8      124.17      123.63      5.33 o 
  -1   3   8       81.64       78.65      3.19 o 
   0   3   8       45.87       44.52      2.67 o 
   1   3   8       46.87       44.37      2.65 o 
   2   3   8      323.16      298.85     11.83 o 
   3   3   8       28.30       25.68      2.04 o 
   4   3   8        7.12        7.97      2.56 o 
   5   3   8       17.60       15.58      3.15 o 
   6   3   8        0.15       10.55     21.31 o 
  -9   4   8       17.54       20.71      3.09 o 
  -8   4   8        8.12        8.82      1.14 o 
  -7   4   8      117.18      104.75      8.85 o 
  -6   4   8       31.79       27.04      1.94 o 
  -5   4   8       10.54        9.59      1.06 o 
  -4   4   8        7.62       18.63      5.65 o 
  -3   4   8      420.08      409.36     12.74 o 
  -2   4   8       37.22       35.26      2.75 o 
  -1   4   8       51.04       44.83      2.79 o 
   0   4   8       53.70       59.31      4.93 o 
   1   4   8       42.79       42.20      2.55 o 
   2   4   8      104.65       95.74      4.63 o 
   3   4   8       62.40       59.57      5.40 o 
   4   4   8       71.73       74.98      6.07 o 
   5   4   8       39.11       39.40      5.83 o 
   6   4   8        1.48       37.95     14.14 o 
  -9   5   8        3.91        7.44      1.22 o 
  -8   5   8        5.03        5.78      2.39 o 
  -7   5   8       27.69       31.48      2.89 o 
  -6   5   8       27.76       24.47      1.51 o 
  -5   5   8       12.79       12.48      1.09 o 
  -4   5   8       38.32       35.31      1.98 o 
  -3   5   8      145.48      133.01      7.06 o 
  -2   5   8      142.63      131.25      5.86 o 
  -1   5   8       36.36       39.83      3.08 o 
   0   5   8      382.69      345.90     13.43 o 
   1   5   8        0.46        1.34      1.84 o 
   2   5   8        4.40        2.47      1.44 o 
   3   5   8        2.45        2.74      2.00 o 
   4   5   8        1.54        3.06      1.68 o 
   5   5   8        3.78        1.76      4.79 o 
  -9   6   8       16.97       20.12      3.17 o 
  -8   6   8        7.21        4.46      1.08 o 
  -7   6   8       16.71       15.63      1.34 o 
  -6   6   8        0.28       -0.11      0.60 o 
  -5   6   8       67.80       71.33      3.28 o 
  -4   6   8        9.65        7.78      0.96 o 
  -3   6   8       44.55       46.38      2.21 o 
  -2   6   8       47.28       38.72      2.62 o 
  -1   6   8        2.47        5.88      1.62 o 
   0   6   8       10.32        8.64      1.76 o 
   1   6   8       72.93       73.66      6.20 o 
   2   6   8        6.09        6.18      1.53 o 
   3   6   8       25.40       20.34      3.67 o 
   4   6   8       68.33       76.35      8.16 o 
   5   6   8       52.82       60.26      3.87 o 
  -8   7   8       26.00       30.81      4.19 o 
  -7   7   8       22.32       25.35      1.78 o 
  -6   7   8       18.61       19.12      1.88 o 
  -5   7   8        5.58        4.32      0.90 o 
  -4   7   8       51.34       50.88      2.51 o 
  -3   7   8       32.49       28.49      2.29 o 
  -2   7   8      112.18      103.43      7.30 o 
  -1   7   8       45.71       36.39      2.61 o 
   0   7   8       20.65       19.31      1.93 o 
   1   7   8        8.17        6.98      1.37 o 
   2   7   8       28.13       30.12      2.39 o 
   3   7   8        9.14       12.30      2.28 o 
   4   7   8        5.86        9.36      2.79 o 
   5   7   8       22.23       26.23      2.47 o 
  -8   8   8       28.07       31.88      2.57 o 
  -7   8   8        8.86        8.54      1.95 o 
  -6   8   8       21.81       21.35      1.68 o 
  -5   8   8       42.48       42.38      2.34 o 
  -4   8   8       31.04       36.32      4.38 o 
  -3   8   8       14.06       15.74      1.87 o 
  -2   8   8       31.19       26.84      2.33 o 
  -1   8   8       15.37       13.59      1.80 o 
   0   8   8       21.93       22.77      2.06 o 
   1   8   8        4.48        8.75      1.80 o 
   2   8   8       12.48       11.99      1.79 o 
   3   8   8        1.37        1.71      1.26 o 
   4   8   8       27.17       34.06      3.20 o 
  -7   9   8       66.59       75.75      4.13 o 
  -6   9   8       27.71       26.59      1.89 o 
  -5   9   8        1.44        1.96      1.20 o 
  -4   9   8        0.01       -0.09      1.00 o 
  -3   9   8       25.97       23.80      2.37 o 
  -2   9   8       34.14       34.44      3.56 o 
  -1   9   8       16.55       15.28      1.92 o 
   0   9   8        7.86        7.67      1.59 o 
   1   9   8        8.77        8.66      1.63 o 
   2   9   8        7.52        8.43      1.71 o 
   3   9   8       21.74       14.52      2.73 o 
   4   9   8        7.03        7.90      3.86 o 
  -7  10   8        2.27        2.65      1.04 o 
  -6  10   8       12.00       14.65      3.12 o 
  -5  10   8        3.05        4.12      1.36 o 
  -4  10   8       72.93       66.03      5.62 o 
  -3  10   8       36.44       34.96      2.92 o 
  -2  10   8        0.83        2.70      2.34 o 
  -1  10   8       23.75       22.29      2.31 o 
   0  10   8        7.01        7.34      1.57 o 
   1  10   8        2.58        0.30      1.38 o 
   2  10   8       11.60        6.16      1.74 o 
   3  10   8        0.99        0.38      1.37 o 
  -6  11   8       18.73       24.80      2.59 o 
  -5  11   8        7.54        7.02      1.66 o 
  -4  11   8       35.92       38.57      4.25 o 
  -3  11   8       17.48       17.97      2.30 o 
  -2  11   8       33.71       32.63      4.16 o 
  -1  11   8        3.41        5.29      1.56 o 
   0  11   8        0.23        0.94      1.27 o 
   1  11   8       15.86       15.31      2.74 o 
   2  11   8        0.39        1.29      1.43 o 
  -4  12   8       41.41       44.75      8.70 o 
  -3  12   8        0.36       -1.17      1.17 o 
  -2  12   8        0.88       -0.05      1.28 o 
  -1  12   8       11.96       10.36      1.89 o 
   0  12   8       14.48       14.02      3.18 o 
   1  12   8        5.75        6.13      2.09 o 
  -9   0   9        8.80        8.11      1.79 o 
  -8   0   9        0.22       -0.82      0.92 o 
  -7   0   9       91.40       83.15      9.90 o 
  -6   0   9       17.66       21.28      2.83 o 
  -5   0   9      217.81      210.40      9.13 o 
  -4   0   9      108.04      103.76      4.92 o 
  -3   0   9      157.13      152.62      8.24 o 
  -2   0   9      307.28      319.58     13.89 o 
  -1   0   9       43.70       43.09      2.68 o 
   0   0   9       95.22       99.18     16.20 o 
   1   0   9       53.51       61.01     14.25 o 
   2   0   9       60.32       68.73     15.99 o 
   3   0   9        4.54        7.07     10.44 o 
   4   0   9       68.99       82.65     18.92 o 
   5   0   9        2.17       12.83     12.61 o 
  -9   1   9        4.71        7.70      1.29 o 
  -8   1   9        1.51        1.34      0.78 o 
  -7   1   9       69.74       66.40      3.05 o 
  -6   1   9       49.00       44.02      2.28 o 
  -5   1   9      132.90      130.91      4.46 o 
  -4   1   9       78.95       78.11      2.82 o 
  -3   1   9      767.81      751.42     23.17 o 
  -2   1   9       92.92       93.02      3.21 o 
  -1   1   9       19.30       22.14      2.70 o 
   0   1   9        5.43        5.68      1.66 o 
   1   1   9        6.31        8.87      2.47 o 
   2   1   9       56.55       53.96     10.49 o 
   3   1   9       92.25      106.88     14.28 o 
   4   1   9       30.82       45.19     11.21 o 
   5   1   9        1.80        0.83      8.01 o 
  -9   2   9        6.10        8.22      1.31 o 
  -8   2   9       31.73       28.33      1.93 o 
  -7   2   9      103.50      101.63      5.32 o 
  -6   2   9       19.94       22.56      1.56 o 
  -5   2   9        1.11        0.06      0.54 o 
  -4   2   9        7.43        6.75      0.92 o 
  -3   2   9       13.32       10.92      0.93 o 
  -2   2   9        4.33        7.21      1.56 o 
  -1   2   9       18.57       19.95      1.53 o 
   0   2   9      209.23      207.70      8.60 o 
   1   2   9       31.77       26.06      2.14 o 
   2   2   9        3.32        3.46      1.90 o 
   3   2   9       22.11       40.58      9.64 o 
   4   2   9        7.90       16.48      8.68 o 
   5   2   9        7.05       11.78      9.21 o 
  -9   3   9       40.55       43.27      4.01 o 
  -8   3   9        4.70        2.48      1.70 o 
  -7   3   9        8.43        7.03      1.09 o 
  -6   3   9      163.57      169.37      8.97 o 
  -5   3   9      172.22      171.25      5.71 o 
  -4   3   9       17.89       16.51      1.97 o 
  -3   3   9      161.05      172.92      6.00 o 
  -2   3   9       57.74       54.41      3.87 o 
  -1   3   9      331.42      324.84     12.63 o 
   0   3   9       96.30       90.68      4.44 o 
   1   3   9      119.86      110.56      8.65 o 
   2   3   9       50.60       50.59      4.83 o 
   3   3   9       16.29       20.47      6.66 o 
   4   3   9       16.60       17.99      8.23 o 
   5   3   9       57.42       52.83     19.09 o 
  -9   4   9        0.38        1.44      1.30 o 
  -8   4   9       23.46       24.48      2.20 o 
  -7   4   9       10.72       10.76      1.26 o 
  -6   4   9        4.49        4.97      1.00 o 
  -5   4   9       72.48       60.33      3.12 o 
  -4   4   9       17.75       17.96      1.33 o 
  -3   4   9       98.27       92.66      4.30 o 
  -2   4   9       23.22       20.33      1.98 o 
  -1   4   9       29.97       23.91      2.05 o 
   0   4   9       71.91       62.12      4.72 o 
   1   4   9       56.15       49.71      3.01 o 
   2   4   9        5.06        3.91      1.15 o 
   3   4   9       74.31       76.95      6.28 o 
   4   4   9       11.55        9.99      2.68 o 
   5   4   9        4.09        6.16      7.25 o 
  -9   5   9        3.62        3.58      1.08 o 
  -8   5   9       12.67       13.39      1.89 o 
  -7   5   9       12.02       11.78      1.62 o 
  -6   5   9        7.25        6.63      1.00 o 
  -5   5   9       55.38       57.40      2.70 o 
  -4   5   9       80.64       67.93      3.02 o 
  -3   5   9       81.11       76.39      4.60 o 
  -2   5   9       91.46       86.78      4.49 o 
  -1   5   9       25.59       27.14      2.29 o 
   0   5   9       57.65       56.01      3.26 o 
   1   5   9       21.63       21.07      1.97 o 
   2   5   9       44.71       43.75      3.34 o 
   3   5   9       10.75       11.90      1.88 o 
   4   5   9        8.87       10.04      1.62 o 
   5   5   9        2.71        3.75      3.68 o 
  -8   6   9        2.01        3.18      1.01 o 
  -7   6   9       24.94       22.72      1.89 o 
  -6   6   9        8.23       13.87      1.84 o 
  -5   6   9      101.77       96.56      3.97 o 
  -4   6   9       39.49       32.93      2.04 o 
  -3   6   9      139.52      127.70      7.62 o 
  -2   6   9       24.11       28.40      2.33 o 
  -1   6   9       56.83       49.63      5.15 o 
   0   6   9       48.29       48.00      3.07 o 
   1   6   9       23.47       16.50      2.35 o 
   2   6   9       62.17       59.75      3.58 o 
   3   6   9        9.20       12.12      2.67 o 
   4   6   9       16.10       12.20      3.72 o 
  -8   7   9       18.23       24.46      2.41 o 
  -7   7   9       16.32       20.10      1.85 o 
  -6   7   9        0.66        0.65      0.72 o 
  -5   7   9        3.74        3.32      0.91 o 
  -4   7   9       74.96       69.88      5.98 o 
  -3   7   9        8.01        5.25      1.29 o 
  -2   7   9       46.45       40.71      2.86 o 
  -1   7   9       69.01       58.13      3.55 o 
   0   7   9       13.36       12.52      1.71 o 
   1   7   9       42.18       34.86      2.89 o 
   2   7   9        6.06        7.42      3.30 o 
   3   7   9        2.95        6.56      2.45 o 
   4   7   9        7.71        6.21      2.47 o 
  -7   8   9        0.81        1.15      0.85 o 
  -6   8   9       10.58       12.33      1.38 o 
  -5   8   9       13.52       12.33      1.86 o 
  -4   8   9        4.81        2.60      1.19 o 
  -3   8   9        0.09       -0.21      1.08 o 
  -2   8   9        2.74        6.28      1.91 o 
  -1   8   9       32.36       29.13      4.60 o 
   0   8   9       22.72       21.00      4.03 o 
   1   8   9       24.59       26.27      4.27 o 
   2   8   9       18.87       20.60      3.48 o 
   3   8   9       28.91       41.62      3.55 o 
  -7   9   9        0.42        2.06      1.13 o 
  -6   9   9        4.85        5.23      1.42 o 
  -5   9   9       26.46       22.40      4.61 o 
  -4   9   9       38.39       39.83      3.17 o 
  -3   9   9        8.67       13.90      2.01 o 
  -2   9   9        9.39        5.10      1.53 o 
  -1   9   9       27.09       26.95      2.54 o 
   0   9   9       25.85       29.81      2.56 o 
   1   9   9       21.36       19.60      2.20 o 
   2   9   9        2.16        3.68      1.56 o 
   3   9   9        3.81       15.28      4.74 o 
  -6  10   9        4.73        4.73      1.46 o 
  -5  10   9       11.13       11.31      1.94 o 
  -4  10   9       24.56       26.01      2.90 o 
  -3  10   9        5.54        5.56      1.59 o 
  -2  10   9        1.61        3.23      1.49 o 
  -1  10   9       22.74       20.19      2.38 o 
   0  10   9        5.91        4.30      1.51 o 
   1  10   9        3.89        4.18      3.34 o 
   2  10   9        7.68       11.51      2.41 o 
  -5  11   9       17.49       20.70      2.54 o 
  -4  11   9        4.72        5.94      1.75 o 
  -3  11   9        6.90        5.38      1.70 o 
  -2  11   9       12.30       13.26      2.21 o 
  -1  11   9        6.13        9.34      2.59 o 
   0  11   9       17.93       17.82      2.79 o 
   1  11   9        4.73        4.98      1.85 o 
  -3  12   9        0.10        2.87      1.57 o 
  -2  12   9        1.00        3.60      1.65 o 
  -1  12   9        1.33        2.34      2.02 o 
  -9   0  10        0.05        0.77      2.77 o 
  -8   0  10       21.41       19.02      3.15 o 
  -7   0  10       61.21       50.89      3.74 o 
  -6   0  10       99.43       90.84      7.45 o 
  -5   0  10      188.49      196.27     11.97 o 
  -4   0  10        0.63        0.73      0.82 o 
  -3   0  10       91.72      100.30      4.90 o 
  -2   0  10       12.04       15.43      2.09 o 
  -1   0  10      157.90      170.28      9.92 o 
   0   0  10       13.33       27.08     10.98 o 
   1   0  10       91.40       76.78     16.64 o 
   2   0  10       13.10       17.40     12.72 o 
   3   0  10        1.95        6.52     12.07 o 
   4   0  10       85.43       85.48     20.12 o 
  -9   1  10        5.03        6.00      1.54 o 
  -8   1  10       49.68       45.01      3.75 o 
  -7   1  10       25.96       23.40      2.43 o 
  -6   1  10        4.34        5.33      0.95 o 
  -5   1  10        2.10        2.69      0.70 o 
  -4   1  10      121.73      124.86      4.65 o 
  -3   1  10       26.21       30.39      1.75 o 
  -2   1  10      102.92      114.47      5.40 o 
  -1   1  10      122.00      119.73      5.57 o 
   0   1  10       43.75       42.37      5.52 o 
   1   1  10       46.20       50.06      9.97 o 
   2   1  10       12.16       11.31      8.23 o 
   3   1  10       44.03       48.76     13.87 o 
   4   1  10       14.06       20.21     10.33 o 
  -9   2  10        8.14       10.30      1.43 o 
  -8   2  10        3.85        5.84      1.33 o 
  -7   2  10       40.07       40.02      3.08 o 
  -6   2  10       16.02       13.47      1.60 o 
  -5   2  10       94.09       90.99      3.74 o 
  -4   2  10       55.78       52.86      2.60 o 
  -3   2  10       82.34       89.04      5.61 o 
  -2   2  10       85.60       86.45      3.51 o 
  -1   2  10       73.39       77.60      4.13 o 
   0   2  10       55.49       47.22      4.46 o 
   1   2  10      112.79      138.33     15.11 o 
   2   2  10        5.15        7.71      7.18 o 
   3   2  10       21.14       23.96      9.40 o 
   4   2  10       55.63       40.25     11.80 o 
  -9   3  10        0.63        1.13      1.01 o 
  -8   3  10        3.37        3.11      0.96 o 
  -7   3  10        2.84        2.96      1.13 o 
  -6   3  10        1.20        2.72      0.82 o 
  -5   3  10        8.56        9.46      1.11 o 
  -4   3  10      102.89      102.16      3.91 o 
  -3   3  10       23.73       26.13      2.17 o 
  -2   3  10      254.74      247.31     10.09 o 
  -1   3  10       12.31       11.47      1.61 o 
   0   3  10      110.05      111.61      7.09 o 
   1   3  10       23.86       22.51      3.28 o 
   2   3  10        3.13        9.35      7.42 o 
   3   3  10       22.37       35.27      9.58 o 
   4   3  10        2.61        5.86      8.34 o 
  -9   4  10        6.50        8.18      1.88 o 
  -8   4  10        5.07        7.65      1.24 o 
  -7   4  10        6.22        9.65      1.30 o 
  -6   4  10       65.17       66.45      3.07 o 
  -5   4  10       37.34       40.96      3.24 o 
  -4   4  10        5.10        3.86      1.06 o 
  -3   4  10        5.75        7.72      1.43 o 
  -2   4  10       86.44       81.02      4.31 o 
  -1   4  10       36.29       32.59      2.61 o 
   0   4  10       34.01       34.78      5.26 o 
   1   4  10      111.17      108.10      5.28 o 
   2   4  10        4.02        7.74      5.05 o 
   3   4  10        6.59       12.26      7.65 o 
   4   4  10        5.31        1.65      9.03 o 
  -8   5  10       31.90       34.43      3.04 o 
  -7   5  10       19.47       19.91      1.77 o 
  -6   5  10        6.15        6.83      1.05 o 
  -5   5  10        5.60        7.50      1.03 o 
  -4   5  10       43.39       38.57      3.84 o 
  -3   5  10       32.61       30.44      2.52 o 
  -2   5  10       51.83       57.51      3.60 o 
  -1   5  10       76.00       81.78      4.41 o 
   0   5  10       97.76       90.20      4.65 o 
   1   5  10       69.10       63.35      3.72 o 
   2   5  10       18.25       16.11      2.04 o 
   3   5  10        0.28       -0.65      2.79 o 
   4   5  10       37.48       40.53      9.77 o 
  -8   6  10        8.16       10.88      1.69 o 
  -7   6  10        0.54        1.34      1.07 o 
  -6   6  10       47.61       43.70      2.44 o 
  -5   6  10        1.71        1.13      1.00 o 
  -4   6  10       41.50       39.01      2.97 o 
  -3   6  10      123.32      125.28     11.64 o 
  -2   6  10        2.28        2.22      1.78 o 
  -1   6  10       71.48       66.19      4.35 o 
   0   6  10       31.44       29.25      4.82 o 
   1   6  10       22.19       24.14      3.39 o 
   2   6  10       91.33       89.08      4.76 o 
   3   6  10       12.91       19.92      3.12 o 
  -7   7  10       13.48       13.57      1.60 o 
  -6   7  10        6.30        7.30      1.53 o 
  -5   7  10        9.39       10.49      1.74 o 
  -4   7  10        7.41        8.19      1.63 o 
  -3   7  10       19.65       17.51      2.08 o 
  -2   7  10       13.50       17.02      2.06 o 
  -1   7  10       36.95       34.52      2.84 o 
   0   7  10        5.56        8.12      1.58 o 
   1   7  10       18.79       16.49      2.02 o 
   2   7  10        1.90        0.40      2.50 o 
   3   7  10       41.89       49.75      3.50 o 
  -7   8  10        1.81        1.56      1.19 o 
  -6   8  10        6.57        7.74      1.65 o 
  -5   8  10       14.54       17.79      2.21 o 
  -4   8  10       65.25       60.67      4.08 o 
  -3   8  10       36.61       34.22      2.99 o 
  -2   8  10        2.21        2.48      3.20 o 
  -1   8  10       12.02        9.78      2.70 o 
   0   8  10       17.45       21.15      2.22 o 
   1   8  10        5.62        6.88      1.89 o 
   2   8  10       21.06       23.93      2.53 o 
  -6   9  10        6.56        7.60      2.26 o 
  -5   9  10        0.32        0.80      1.20 o 
  -4   9  10       24.24       24.30      2.67 o 
  -3   9  10       13.52       13.40      2.13 o 
  -2   9  10       35.52       40.92      3.19 o 
  -1   9  10       11.02       11.77      4.25 o 
   0   9  10       11.05       15.02      3.71 o 
   1   9  10       32.00       30.88      3.25 o 
   2   9  10       16.38       16.70      3.03 o 
  -5  10  10        1.12        1.30      1.30 o 
  -4  10  10       34.45       37.70      3.34 o 
  -3  10  10        6.14        5.62      2.03 o 
  -2  10  10       20.08       26.96      2.83 o 
  -1  10  10       11.34       14.61      2.20 o 
   0  10  10       24.12       26.00      5.69 o 
   1  10  10        2.67        1.90      2.53 o 
  -3  11  10       10.48       11.94      2.20 o 
  -2  11  10        5.78        5.09      1.73 o 
  -1  11  10       36.95       44.53      3.60 o 
  -9   0  11       42.10       65.80     13.76 o 
  -8   0  11       18.74       16.84      2.50 o 
  -7   0  11        6.48        9.16      4.62 o 
  -6   0  11       43.60       49.22      4.13 o 
  -5   0  11        5.57        5.70      1.29 o 
  -4   0  11      144.67      158.16     11.42 o 
  -3   0  11        0.06        0.88      1.07 o 
  -2   0  11        5.97        5.44      1.79 o 
  -1   0  11        0.55        2.50      8.48 o 
   0   0  11       14.72        6.63     10.55 o 
   1   0  11       19.38       18.49     12.18 o 
   2   0  11       22.42       25.66     13.92 o 
   3   0  11        0.08        4.24     13.16 o 
   4   0  11        0.82       -2.94     12.94 o 
  -8   1  11       19.53       19.76      1.75 o 
  -7   1  11        2.42        2.61      0.94 o 
  -6   1  11        9.85        9.16      2.33 o 
  -5   1  11       17.01       19.15      1.50 o 
  -4   1  11       28.13       29.94      2.59 o 
  -3   1  11       34.92       38.87      2.65 o 
  -2   1  11       96.50      101.46      6.22 o 
  -1   1  11       81.27       85.99      8.90 o 
   0   1  11       15.41        8.72      6.85 o 
   1   1  11       84.15       94.18     13.29 o 
   2   1  11       56.00       67.98     12.79 o 
   3   1  11       20.68       16.07     10.32 o 
   4   1  11       21.49       19.78     11.24 o 
  -8   2  11        8.52        9.97      1.47 o 
  -7   2  11       26.53       28.97      2.11 o 
  -6   2  11       64.57       66.46      5.02 o 
  -5   2  11        4.43        4.80      0.98 o 
  -4   2  11       92.67      102.26      5.19 o 
  -3   2  11       21.56       19.49      2.79 o 
  -2   2  11        5.21        2.49      1.11 o 
  -1   2  11       16.74       20.91      4.47 o 
   0   2  11       49.46       54.17     10.16 o 
   1   2  11        8.09        7.45      7.41 o 
   2   2  11       42.65       44.29     10.90 o 
   3   2  11       18.45       19.73     10.05 o 
  -8   3  11       18.86       22.13      2.37 o 
  -7   3  11        4.17        4.84      1.13 o 
  -6   3  11        5.11        5.66      1.10 o 
  -5   3  11        0.69        1.44      0.76 o 
  -4   3  11       12.91       13.37      1.28 o 
  -3   3  11       96.31      103.16      5.60 o 
  -2   3  11      133.48      127.34      6.10 o 
  -1   3  11       77.39       74.16      4.44 o 
   0   3  11       12.06        6.74      1.98 o 
   1   3  11       23.69       34.99      9.41 o 
   2   3  11       22.76       35.05      9.82 o 
   3   3  11       27.60       31.52     10.58 o 
  -8   4  11        1.12        2.12      1.22 o 
  -7   4  11        1.73        0.43      1.36 o 
  -6   4  11        6.51        6.58      1.09 o 
  -5   4  11        6.92        8.38      1.13 o 
  -4   4  11       37.67       41.95      3.08 o 
  -3   4  11        1.81        1.82      1.12 o 
  -2   4  11       35.20       39.31      4.00 o 
  -1   4  11       72.73       79.33      7.24 o 
   0   4  11       60.04       63.97      4.52 o 
   1   4  11        0.35        1.85      3.02 o 
   2   4  11        8.91       19.37      8.18 o 
   3   4  11        0.40       -3.37     10.06 o 
  -8   5  11        8.84        8.86      1.42 o 
  -7   5  11       10.01       13.22      1.54 o 
  -6   5  11       30.99       29.20      2.34 o 
  -5   5  11       21.43       20.92      2.21 o 
  -4   5  11       35.96       31.74      2.73 o 
  -3   5  11        6.57        5.31      1.55 o 
  -2   5  11       27.74       24.50      4.44 o 
  -1   5  11       22.95       21.39      2.32 o 
   0   5  11       16.26       13.69      1.92 o 
   1   5  11       18.74       14.56      4.58 o 
   2   5  11       19.86       26.10      8.08 o 
   3   5  11        9.94       15.32      8.18 o 
  -7   6  11       15.21       18.71      2.79 o 
  -6   6  11        1.98        2.98      1.28 o 
  -5   6  11        3.41        2.09      1.17 o 
  -4   6  11       12.31       11.15      1.82 o 
  -3   6  11       28.13       25.99      3.30 o 
  -2   6  11        4.52        3.96      1.41 o 
  -1   6  11       35.96       40.17      3.14 o 
   0   6  11        1.84        1.20      1.88 o 
   1   6  11       12.97       19.16      2.31 o 
   2   6  11       14.13       21.34      3.35 o 
  -7   7  11       48.71       67.87     15.93 o 
  -6   7  11       24.99       22.62      2.46 o 
  -5   7  11        4.93        4.50      1.61 o 
  -4   7  11        5.13        2.68      1.31 o 
  -3   7  11       35.51       36.30      4.18 o 
  -2   7  11        2.27        2.32      1.54 o 
  -1   7  11        1.22        2.91      3.03 o 
   0   7  11       11.56        9.40      1.99 o 
   1   7  11       27.94       26.78      6.42 o 
   2   7  11       21.73       23.67      2.59 o 
  -6   8  11       23.92       26.94      2.71 o 
  -5   8  11       34.43       32.12      5.37 o 
  -4   8  11       13.17       10.11      2.31 o 
  -3   8  11        4.38        6.02      2.19 o 
  -2   8  11       26.75       24.16      3.72 o 
  -1   8  11       80.13       82.53      4.81 o 
   0   8  11        3.12        9.41      3.91 o 
   1   8  11       11.18       12.42      3.63 o 
  -5   9  11        3.52        2.53      1.51 o 
  -4   9  11       17.63       20.61      2.64 o 
  -3   9  11       14.43       12.53      2.14 o 
  -2   9  11        6.39        6.92      3.22 o 
  -1   9  11        6.93        7.09      4.88 o 
   0   9  11       28.74       29.97      3.14 o 
  -3  10  11        1.08        0.23      1.43 o 
  -2  10  11       23.59       29.38      3.08 o 
  -8   0  12       19.25       19.79      3.04 o 
  -7   0  12        3.09        4.35      1.74 o 
  -6   0  12        1.15        4.13      1.63 o 
  -5   0  12        0.04        2.61      1.30 o 
  -4   0  12      127.83      148.22      9.41 o 
  -3   0  12        2.49        1.06      1.96 o 
  -2   0  12       44.93       47.96     12.29 o 
  -1   0  12       59.34       47.41     13.27 o 
   0   0  12        0.88       -6.96      9.24 o 
   1   0  12        0.06        6.96     12.61 o 
   2   0  12        0.28       -2.72     12.07 o 
  -8   1  12        6.32        8.05      2.08 o 
  -7   1  12        5.77        6.50      1.26 o 
  -6   1  12        1.79        2.38      0.96 o 
  -5   1  12       11.06       11.20      1.52 o 
  -4   1  12        5.50        7.68      1.38 o 
  -3   1  12        1.43       -0.23      1.56 o 
  -2   1  12       70.97       94.35     11.21 o 
  -1   1  12       18.21       19.39      7.52 o 
   0   1  12       15.95        0.24      6.84 o 
   1   1  12        0.21        0.14      7.61 o 
   2   1  12        2.92        0.37      8.80 o 
  -8   2  12       14.69       21.81      2.03 o 
  -7   2  12        3.60        6.79      1.22 o 
  -6   2  12        7.16        9.34      1.29 o 
  -5   2  12       16.97       21.40      1.88 o 
  -4   2  12        5.84        4.03      1.59 o 
  -3   2  12       14.56       14.09      2.41 o 
  -2   2  12       47.69       69.56      5.73 o 
  -1   2  12       50.49       54.86      9.88 o 
   0   2  12        7.43        8.84      7.60 o 
   1   2  12        2.29       -1.82      7.41 o 
   2   2  12       13.64        3.32      8.94 o 
  -8   3  12        2.06        2.96      2.23 o 
  -7   3  12       10.99       13.61      1.62 o 
  -6   3  12       19.40       29.51      3.48 o 
  -5   3  12       13.88       11.62      2.15 o 
  -4   3  12       31.78       38.10      2.95 o 
  -3   3  12        7.41       13.77      3.24 o 
  -2   3  12       45.67       52.47      4.53 o 
  -1   3  12        8.50       12.48      2.76 o 
   0   3  12        9.18       14.14      7.56 o 
   1   3  12        3.08        5.10      7.40 o 
   2   3  12        6.34       11.89     10.87 o 
  -7   4  12        1.30        0.69      1.79 o 
  -6   4  12       18.02       23.66      2.63 o 
  -5   4  12       25.20       27.43      3.45 o 
  -4   4  12       39.54       44.74      3.26 o 
  -3   4  12       55.59       53.05      3.60 o 
  -2   4  12        0.47        0.35      1.14 o 
  -1   4  12       58.73       64.41      5.09 o 
   0   4  12       23.08       32.22     13.00 o 
   1   4  12        0.89       -1.65      6.89 o 
   2   4  12       15.05       16.77      8.91 o 
  -7   5  12        1.67        3.26      3.75 o 
  -6   5  12        1.21        0.42      1.10 o 
  -5   5  12        9.47        9.83      1.93 o 
  -4   5  12       30.80       36.91      5.47 o 
  -3   5  12       15.31       17.66      2.72 o 
  -2   5  12        6.99        7.37      1.70 o 
  -1   5  12       34.17       30.07      2.89 o 
   0   5  12        3.90        4.79      2.10 o 
   1   5  12        4.68       11.17      8.32 o 
  -6   6  12        2.34        2.59      1.25 o 
  -5   6  12       11.57       14.85      2.11 o 
  -4   6  12       19.31       19.76      2.97 o 
  -3   6  12       42.84       43.10      3.53 o 
  -2   6  12       58.75       68.35      5.77 o 
  -1   6  12       11.07       12.74      2.51 o 
   0   6  12        8.12       16.63      2.35 o 
   1   6  12       58.39       65.92      7.45 o 
  -6   7  12       11.17       13.56      2.09 o 
  -5   7  12        3.11        2.78      1.42 o 
  -4   7  12       16.44       15.28      2.35 o 
  -3   7  12       11.42       14.74      2.31 o 
  -2   7  12       15.87       18.07      2.44 o 
  -1   7  12       16.51       16.89      2.36 o 
   0   7  12       20.54       15.81      2.99 o 
  -5   8  12       25.43       28.96      3.37 o 
  -4   8  12       21.74       20.04      2.81 o 
  -3   8  12       10.66       11.76      2.16 o 
  -2   8  12       65.21       65.11      4.74 o 
  -1   8  12        5.11        6.30      2.97 o 
  -7   0  13        0.40        2.83      1.63 o 
  -6   0  13       16.85       25.12      3.26 o 
  -5   0  13        7.73        7.94      2.07 o 
  -4   0  13       10.52       15.44      6.85 o 
  -3   0  13        0.39       -3.91      6.85 o 
  -2   0  13       19.45       35.02     11.31 o 
  -1   0  13       18.89       16.31     11.31 o 
   0   0  13        0.65       -2.17     10.11 o 
   1   0  13        7.04        0.87     12.51 o 
  -7   1  13        3.20        4.84      1.31 o 
  -6   1  13       27.36       33.59      2.69 o 
  -5   1  13        0.02        0.38      0.92 o 
  -4   1  13        2.25        1.31      1.52 o 
  -3   1  13       17.37       17.82      6.26 o 
  -2   1  13        7.29       13.88      7.10 o 
  -1   1  13       29.98       46.49     10.39 o 
   0   1  13        3.96        5.69     13.16 o 
   1   1  13       23.17       27.81     11.36 o 
  -7   2  13        2.32        3.12      2.45 o 
  -6   2  13       12.15       16.84      5.82 o 
  -5   2  13       17.71       29.29      6.69 o 
  -4   2  13        9.65        5.90      3.30 o 
  -3   2  13        9.97       11.83      3.61 o 
  -2   2  13       23.40       30.07      8.43 o 
  -1   2  13        3.89        0.11      7.29 o 
   0   2  13       21.90       39.22     14.30 o 
   1   2  13       11.65       18.86      9.78 o 
  -7   3  13        2.97        6.69      1.50 o 
  -6   3  13        4.47        5.11      1.96 o 
  -5   3  13       11.57       17.06      6.58 o 
  -4   3  13       20.16       24.95      3.27 o 
  -3   3  13        1.09       -0.19      3.42 o 
  -2   3  13       29.97       33.70      3.87 o 
  -1   3  13        9.00        1.95      6.32 o 
   0   3  13       10.34       10.74      8.05 o 
   1   3  13       10.20        8.65      8.34 o 
  -6   4  13       17.73       22.31      3.21 o 
  -5   4  13        7.57       11.28      2.30 o 
  -4   4  13        3.61        8.47      2.39 o 
  -3   4  13       27.47       27.72      6.89 o 
  -2   4  13       15.05       15.28      6.42 o 
  -1   4  13       18.55        8.73      6.80 o 
   0   4  13       34.33       55.82     10.76 o 
  -6   5  13       15.80       19.00      2.58 o 
  -5   5  13       11.93       16.39      2.32 o 
  -4   5  13        1.54       -0.58      1.65 o 
  -3   5  13        3.85        5.00      2.10 o 
  -2   5  13       38.45       42.05      4.35 o 
  -1   5  13       26.25       28.30      7.88 o 
   0   5  13        3.88        9.85      6.72 o 
  -5   6  13        3.75        2.47      1.46 o 
  -4   6  13       18.85       21.29      2.62 o 
  -3   6  13       25.36       29.57      3.08 o 
  -2   6  13       11.29       17.09      4.31 o 
  -1   6  13        9.75       11.32      4.28 o 
  -3   7  13       32.97       43.59      4.15 o 
  -4   0  14       16.44       20.55      8.81 o 
  -3   0  14        1.31        3.81      8.48 o 
  -2   0  14        0.30        3.04      9.68 o 
  -1   0  14       17.72       29.25     13.38 o 
  -5   1  14        3.13       10.22      2.50 o 
  -4   1  14        2.68        0.96      4.69 o 
  -3   1  14       41.13       43.93      8.64 o 
  -2   1  14        6.47        5.96      7.16 o 
  -1   1  14       43.02       61.84     11.61 o 
  -5   2  14       20.17       21.86      3.48 o 
  -4   2  14       17.93       20.01      7.83 o 
  -3   2  14       26.97       32.48      7.66 o 
  -2   2  14       12.53       14.51     13.81 o 
  -1   2  14        4.58        2.08      7.37 o 
  -5   3  14        4.77        3.86      1.92 o 
  -4   3  14        1.60        4.87      2.05 o 
  -3   3  14       33.95       35.74     10.93 o 
  -2   3  14        6.80       -0.50      6.32 o 
  -4   4  14       19.17       24.97      4.30 o 
  -3   4  14       32.42       44.36      4.49 o 
                                                 
